# Supplementary material for: Chiral phonons in quartz probed by X-rays
Source: Nature. 2023 Jun 7;618(7967):946–50. doi: 10.1038/s41586-023-06016-5 (PMC10307621; doi:10.1038/s41586-023-06016-5)
Supplement: Supplementary file 5 — Source Data Fig. 3 [file 41586_2023_6016_MOESM5_ESM.csv]

######## Fig 3a ###########
Energy[eV]	XAS[arb.units]
525.0047	1.24692
525.1322	1.26932
525.1918	1.24786
525.3136	1.23217
525.3998	1.24195
525.5273	1.2531
525.6117	1.23763
525.6917	1.24899
525.8167	1.23686
525.8997	1.25521
526.0215	1.23732
526.1101	1.24423
526.2158	1.22454
526.3018	1.23823
526.4275	1.22208
526.5121	1.24606
526.5964	1.20715
526.7267	1.24432
526.8107	1.22044
526.8975	1.22674
527.022	1.2286
527.1065	1.23764
527.2103	1.2252
527.3365	1.21534
527.4182	1.20941
527.508	1.22039
527.6354	1.20063
527.7197	1.22084
527.8014	1.20579
527.9271	1.21495
528.0094	1.2229
528.1365	1.22491
528.1943	1.22742
528.3238	1.22742
528.4096	1.24287
528.5341	1.24406
528.6184	1.24574
528.7031	1.23642
528.8277	1.22167
528.9103	1.24145
528.9969	1.25125
529.1236	1.25139
529.2233	1.27325
529.3067	1.2588
529.4325	1.25462
529.518	1.26431
529.6077	1.26057
529.7297	1.24469
529.817	1.25947
529.9483	1.25016
530.0355	1.26065
530.1247	1.242
530.2247	1.25961
530.3101	1.24036
530.4314	1.25171
530.5126	1.28056
530.6343	1.26748
530.721	1.26261
530.8053	1.25403
530.9319	1.276
531.0166	1.28543
531.1472	1.29743
531.2106	1.29743
531.3388	1.29802
531.423	1.30513
531.5488	1.30742
531.6323	1.32132
531.7116	1.33681
531.8375	1.36189
531.9226	1.36864
532.0061	1.35972
532.1393	1.38949
532.2338	1.39659
532.3231	1.41339
532.4451	1.42868
532.5303	1.44938
532.6163	1.44603
532.7397	1.47338
532.825	1.47441
532.9114	1.47441
533.035	1.5041
533.1192	1.53093
533.2263	1.56693
533.3505	1.56679
533.4356	1.59391
533.5173	1.67423
533.643	1.68924
533.7299	1.79987
533.815	1.95539
533.9395	2.20917
534.0265	2.49191
534.1518	2.74013
534.2524	2.95851
534.3356	3.09146
534.4214	3.10932
534.5468	3.0833
534.632	3.03101
534.7183	3.02885
534.843	3.12182
534.9252	3.28649
535.053	3.56113
535.1362	3.85544
535.2347	4.14966
535.3231	4.4212
535.4522	4.67835
535.5389	4.91319
535.6239	5.13109
535.7505	5.29741
535.8332	5.4782
535.9593	5.63015
536.0438	5.79476
536.1266	5.89874
536.2327	6.03092
536.3528	6.13679
536.4404	6.2059
536.5243	6.27521
536.6543	6.32199
536.7349	6.33152
536.8219	6.32699
536.9471	6.29697
537.0345	6.28507
537.161	6.25756
537.2608	6.23388
537.3441	6.24191
537.4665	6.22677
537.5502	6.18296
537.6332	6.15261
537.7214	6.11091
537.8469	6.06878
537.9308	5.98332
538.059	5.93326
538.1407	5.85761
538.2413	5.80656
538.3253	5.76559
538.4574	5.73753
538.5409	5.69652
538.6716	5.68784
538.7545	5.67998
538.84	5.6399
538.9626	5.62703
539.0514	5.5792
539.1366	5.56116
539.2397	5.49348
539.3644	5.46573
539.4456	5.4329
539.5299	5.39292
539.6567	5.3502
539.7435	5.36075
539.8678	5.33098
539.9511	5.33894
540.0353	5.34196
540.1616	5.33514
540.2624	5.34301
540.3472	5.32254
540.4318	5.31774
540.5573	5.28668
540.6402	5.25196
540.7649	5.18016
540.8514	5.11917
540.9428	5.0483
541.0707	4.94551
541.1522	4.85898
541.2535	4.75967
541.3384	4.63905
541.4635	4.54627
541.5457	4.44583
541.6322	4.35761
541.7617	4.29859
541.8445	4.29859
541.968	4.16367
542.0526	4.12711
542.1364	4.07716
542.2347	4.04512
542.3637	4.02481
542.4472	4.0247
542.5747	4.02439
542.6635	4.04322
542.7443	4.0542
542.8718	4.08454
542.9517	4.12329
543.0369	4.15356
543.1617	4.24183
543.2629	4.26423
543.3424	4.32807
543.471	4.33229
543.554	4.3425
543.6409	4.34518
543.7746	4.36604
543.8623	4.35104
543.944	4.31626
544.0719	4.28982
544.1601	4.23037
544.2585	4.18738
544.3455	4.1497
544.4725	4.10671
544.5561	4.02545
544.6805	3.97334
544.7651	3.92441
544.849	3.86018
544.9724	3.81917
545.0565	3.82528
545.1415	3.77732
545.2429	3.76116
545.3671	3.77575
545.4512	3.79344
545.5773	3.82504
545.6638	3.84523
545.7508	3.8948
545.8724	3.95086
545.9565	3.9963
546.0448	4.0593
546.1685	4.0976
546.2766	4.14605
546.3658	4.16535
546.4495	4.19091
546.5761	4.16619
546.6596	4.17282
546.7878	4.11517
546.8721	4.09184
546.9599	4.03846
547.0825	3.98965
547.1672	3.93213
547.2677	3.86882
547.3484	3.83165
547.4734	3.81509
547.5572	3.75564
547.6861	3.73152
547.7726	3.7071
547.8577	3.66596
547.985	3.63211
548.0709	3.62954
548.1497	3.63571
548.2963	3.60785
548.3794	3.59745
548.4653	3.60115
548.5883	3.6009
548.6762	3.60155
548.7605	3.61028
548.8905	3.60697
548.976	3.60726
549.0567	3.59685
549.1817	3.59104
549.2829	3.60459
549.3627	3.62067
549.4931	3.62048
549.5782	3.61387
549.6602	3.6138
549.7931	3.63247
549.8727	3.61859
549.958	3.6166
550.088	3.60331
######## Fig 3b ###########
Energy_Loss[eV]	RIXS_Intensity_525eV[arb.units]	RIXS_error_525eV[arb.units]	RIXS_Intensity_529eV[arb.units]	RIXS_error_529eV[arb.units]	RIXS_Intensity_532.4eV[arb.units]	RIXS_error_532.4eV[arb.units]	RIXS_Intensity_534.5eV[arb.units]	RIXS_error_534.5eV[arb.units]	RIXS_Intensity_535.4eV[arb.units]	RIXS_error_535.4eV[arb.units]	RIXS_Intensity_536.64eV[arb.units]	RIXS_error_536.64eV[arb.units]	RIXS_Intensity_539.9eV[arb.units]	RIXS_error_539.9eV[arb.units]
-0.2	0.1326	0.24217	0.04289	0.17895	-0.18086	0.25845	0.12234	0.18401	-0.01021	0.19845	0.07844	0.2021	0.03713	0.24894
-0.195	0.23265	0.1973	0.07538	0.18128	-0.19541	0.31709	0.10517	0.21522	0.00661	0.28508	0.03154	0.13695	0.05687	0.22015
-0.19	0.21864	0.23159	0.03783	0.13733	-0.12889	0.30412	0.07446	0.31525	-0.00746	0.36290	-0.04752	0.26628	0.03579	0.29389
-0.185	0.0565	0.28304	0.05552	0.16056	-0.02819	0.20075	0.18719	0.29708	0.03445	0.26380	0.10677	0.21843	0.07808	0.30127
-0.18	0.2117	0.19895	0.0908	0.26436	0.0058	0.17866	0.12341	0.21323	0.15397	0.18385	0.14149	0.1769	0.12693	0.24815
-0.175	0.17039	0.20508	0.08849	0.20802	0.08909	0.19717	0.132	0.18754	0.05654	0.24110	0.06432	0.19952	0.0722	0.25845
-0.17	0.07441	0.30708	0.05598	0.22149	0.10526	0.21395	0.17024	0.28889	-0.00109	0.21134	0.072	0.22901	0.08675	0.23875
-0.165	0.12985	0.22212	0.01123	0.14635	0.06557	0.19339	0.17895	0.19923	0.04801	0.29819	0.19492	0.33227	0.0805	0.17667
-0.16	0.06238	0.16366	-0.05753	0.27702	-0.02952	0.17494	0.20925	0.2794	0.04076	0.23900	0.29788	0.23995	-0.06422	0.28547
-0.155	0.08581	0.27466	-0.07689	0.29002	-0.01742	0.19991	0.17194	0.29305	0.06132	0.19921	0.17087	0.17504	0.05774	0.32609
-0.15	0.16832	0.2267	-0.01908	0.19683	0.03095	0.19415	0.11925	0.16529	0.17013	0.20175	0.10817	0.20589	0.04677	0.24457
-0.145	0.16259	0.19492	0.08407	0.17481	-0.024	0.23073	0.11887	0.18195	0.07833	0.22118	0.07114	0.24745	0.07323	0.19784
-0.14	0.08844	0.16256	0.1184	0.22769	0.01273	0.23666	0.14565	0.23564	0.07032	0.15131	0.18184	0.19485	0.05149	0.2598
-0.135	0.08485	0.1936	0.0338	0.17058	-0.00293	0.24285	0.04604	0.27537	0.22039	0.27455	0.16911	0.27388	-0.01583	0.26129
-0.13	0.07604	0.19251	-0.05422	0.14707	-0.09462	0.21769	0.05439	0.26873	0.1636	0.21904	0.13204	0.32076	-0.06664	0.1988
-0.125	0.05103	0.18899	0.03934	0.21462	-0.08432	0.21777	0.07287	0.28893	0.15338	0.26525	0.23007	0.19582	-0.05407	0.22988
-0.12	0.04966	0.21633	0.11343	0.2593	-0.09431	0.17847	0.06125	0.26263	0.15276	0.23792	0.24224	0.20904	0.02343	0.22944
-0.115	0.09716	0.20964	0.01495	0.22378	-0.08532	0.22469	0.0571	0.25025	0.14051	0.25554	0.13391	0.17222	0.10513	0.22935
-0.11	0.08593	0.21127	-0.05937	0.19997	-0.0308	0.21239	0.17395	0.22276	0.23053	0.30976	0.0818	0.16396	0.19672	0.26137
-0.105	-0.00412	0.16401	0.01707	0.17513	-0.04269	0.18437	0.26119	0.1578	0.2183	0.18575	0.10832	0.16302	0.07244	0.21465
-0.1	-0.04095	0.14646	0.05293	0.2008	0.07317	0.22833	0.12406	0.21391	0.20431	0.16189	0.07657	0.23829	0.21139	0.17531
-0.095	0.0585	0.18025	-0.10164	0.20769	0.09957	0.26877	0.11751	0.22489	0.26964	0.16455	0.04138	0.23664	0.31834	0.20551
-0.09	0.01964	0.20209	-0.19707	0.19345	0.05855	0.31387	0.08607	0.28721	0.2403	0.21329	0.0686	0.16165	0.15506	0.19212
-0.085	-0.02785	0.16625	-0.18246	0.17458	0.08769	0.26776	0.08514	0.30745	0.14691	0.21949	0.1601	0.15625	0.14669	0.2106
-0.08	0.13164	0.17359	-0.11781	0.18743	0.08177	0.2674	0.2375	0.20776	0.06333	0.29840	0.03009	0.27521	0.21641	0.16663
-0.075	0.20583	0.19857	-0.06722	0.21173	-0.00832	0.17361	0.32315	0.18642	0.14885	0.33159	-0.05294	0.30504	0.18638	0.17996
-0.07	0.28388	0.2327	-0.10911	0.18627	0.03228	0.21876	0.22292	0.16536	0.31376	0.24525	-0.03613	0.25395	0.1926	0.22431
-0.065	0.19876	0.26659	-0.14466	0.21542	0.19433	0.16793	0.31107	0.18196	0.36308	0.15257	0.0095	0.24558	0.18137	0.20857
-0.06	0.14834	0.18249	-0.10551	0.19161	0.18136	0.16685	0.35098	0.21471	0.41639	0.20997	0.12145	0.22686	0.30372	0.2442
-0.055	0.12529	0.22335	-0.03441	0.24475	0.1371	0.2179	0.33776	0.24629	0.26763	0.23327	0.13724	0.21896	0.56522	0.25806
-0.05	0.16201	0.30502	-0.0113	0.22148	0.24731	0.26528	0.41882	0.21123	0.2295	0.21753	0.13986	0.21995	0.70987	0.33099
-0.045	0.21957	0.25805	0.10589	0.24098	0.3294	0.25718	0.55726	0.29716	0.43266	0.27921	0.38125	0.28016	0.70748	0.30948
-0.04	0.27916	0.31546	0.29752	0.19313	0.41476	0.23586	0.70334	0.19768	0.65902	0.27105	0.81165	0.19147	1.2867	0.26706
-0.035	0.66768	0.25394	0.71149	0.22731	0.67666	0.23189	0.95187	0.19612	1.19947	0.19894	1.33593	0.25906	2.35249	0.36109
-0.03	1.25208	0.38216	1.45425	0.3212	1.15234	0.20648	1.77114	0.30934	2.11874	0.41357	2.65287	0.34969	3.73147	0.62828
-0.025	2.90149	0.66746	3.14855	0.58888	2.20682	0.36374	3.11912	0.54214	3.96076	0.62186	5.19959	0.4821	6.39753	1.18137
-0.02	6.5711	1.1147	6.99192	1.10205	4.62518	0.64479	6.0842	0.8658	7.62186	0.76660	10.26951	0.65612	12.08029	2.24442
-0.015	12.98283	1.48377	14.01701	1.50847	9.33896	0.86147	12.15954	1.20115	14.75126	1.18297	19.89745	0.77405	22.87437	3.08736
-0.01	21.48082	1.28017	23.57776	1.38654	16.42496	0.75216	21.73452	1.15149	25.51198	1.23577	34.52006	0.70426	38.8806	2.63608
-0.005	28.6229	1.17148	31.46229	0.97813	23.13171	0.76343	31.4471	0.7199	35.89216	1.22365	49.28144	0.63513	54.01622	1.56536
-4.71E-14	30.90211	1.32569	34.45999	0.84772	25.72057	0.95812	35.44077	1.34115	39.86931	1.17165	55.36008	0.71611	59.89481	1.73956
0.005	29.3848	1.38938	32.76122	0.8077	23.3779	0.93014	31.69517	1.44892	35.80187	1.10327	49.73801	0.66789	54.63138	2.409
0.01	26.837	1.19117	28.52011	0.86544	18.43417	0.81028	23.89475	1.23441	26.86935	1.05295	37.42672	0.60049	42.79937	2.59224
0.015	24.92086	1.1756	23.13564	1.02272	13.04985	0.6734	16.02097	0.90923	17.84787	0.73191	24.84619	0.4632	30.03888	2.18409
0.02	22.96494	1.27753	17.09146	1.10342	8.36119	0.59338	10.08454	0.69552	11.30615	0.54452	15.58421	0.43026	19.62341	1.68012
0.025	19.71661	1.31028	11.31646	0.88541	5.01285	0.42944	6.48053	0.64248	7.36851	0.48223	9.93449	0.43013	12.42619	1.02275
0.03	14.88602	1.20232	6.7972	0.64332	3.00893	0.32455	4.63209	0.49899	5.33753	0.49681	6.94005	0.32349	7.92201	0.63114
0.035	9.96857	1.10142	3.78933	0.36534	1.9484	0.3019	3.78823	0.38249	4.44472	0.42656	5.30896	0.26411	5.25311	0.34928
0.04	6.21589	0.85318	2.11242	0.24801	1.35628	0.21629	3.52168	0.34096	4.24353	0.37717	4.69656	0.25927	3.87443	0.27936
0.045	3.63852	0.48903	1.28991	0.25199	1.13111	0.26406	3.63979	0.26622	4.43649	0.29849	4.53108	0.23117	3.08424	0.30657
0.05	2.11832	0.42949	0.8614	0.2724	1.06603	0.29606	3.87924	0.2591	4.66239	0.40646	4.6364	0.29953	2.67454	0.22937
0.055	1.34056	0.3499	0.61037	0.17659	1.10155	0.24142	4.21932	0.26036	5.00886	0.46829	4.8212	0.4214	2.52053	0.2734
0.06	0.97785	0.23453	0.45321	0.20537	1.11776	0.17275	4.29026	0.30096	5.25234	0.32477	4.78293	0.43546	2.36667	0.41271
0.065	0.79578	0.25716	0.35573	0.25809	1.01961	0.20691	4.23453	0.34011	5.2563	0.34730	4.76909	0.40549	2.20947	0.40964
0.07	0.56799	0.33404	0.33204	0.17993	0.90673	0.19821	4.09076	0.39645	5.11292	0.32089	4.48142	0.40622	1.81088	0.38324
0.075	0.58202	0.27517	0.36099	0.16935	0.8414	0.24081	3.80555	0.39977	4.83127	0.35606	4.22504	0.34342	1.57215	0.28297
0.08	0.53014	0.27089	0.35122	0.17628	0.73626	0.20646	3.60501	0.4391	4.6847	0.32525	4.02194	0.29157	1.5513	0.2286
0.085	0.42803	0.18723	0.3025	0.34367	0.76384	0.22415	3.53167	0.3936	4.62889	0.44656	3.9796	0.30779	1.52756	0.31719
0.09	0.36869	0.18419	0.25131	0.26876	0.72158	0.24132	3.58698	0.24822	4.60216	0.43835	4.07976	0.34607	1.40184	0.28955
0.095	0.36875	0.26239	0.16132	0.21327	0.64631	0.17605	3.52801	0.23025	4.71557	0.45642	4.28694	0.35436	1.3066	0.23001
0.1	0.31536	0.18771	0.09745	0.29042	0.64451	0.31415	3.30199	0.27447	4.80462	0.36293	4.34777	0.38682	1.31054	0.19148
0.105	0.27048	0.22104	0.07543	0.18529	0.65041	0.29665	3.06629	0.2952	4.59445	0.30779	4.26692	0.28903	1.2962	0.18739
0.11	0.30838	0.20195	0.10205	0.22039	0.63057	0.25135	2.87983	0.29273	3.95117	0.30913	3.91718	0.32375	1.15161	0.22851
0.115	0.29165	0.1466	0.15065	0.31338	0.71146	0.19155	2.61648	0.3306	3.50661	0.32040	3.54626	0.30903	1.00818	0.216
0.12	0.3533	0.16098	0.18944	0.29748	0.59571	0.22331	2.52321	0.27586	3.29469	0.19121	3.24963	0.33656	1.06052	0.32206
0.125	0.57562	0.27632	0.20401	0.16361	0.5922	0.23809	2.79616	0.27122	3.23324	0.22375	3.15965	0.28201	1.14659	0.25392
0.13	0.57979	0.28278	0.19832	0.21981	0.56899	0.27056	3.18957	0.29905	3.46736	0.27566	3.25215	0.34864	1.18435	0.21014
0.135	0.33265	0.22616	0.27093	0.24678	0.59814	0.27758	3.63632	0.25749	3.78455	0.24539	3.31318	0.34829	1.15418	0.22095
0.14	0.31973	0.20088	0.2743	0.16151	0.64603	0.21372	4.06158	0.23864	3.92386	0.24887	3.44174	0.31433	1.24968	0.25746
0.145	0.36107	0.21062	0.28069	0.18316	0.61549	0.21805	4.37239	0.34835	4.07994	0.18440	3.4612	0.32448	1.30821	0.23088
0.15	0.37374	0.20317	0.22903	0.20782	0.55646	0.27113	4.47272	0.37315	3.7896	0.23832	3.2686	0.25932	1.15847	0.27211
0.155	0.25754	0.29349	0.10184	0.1349	0.52497	0.19855	4.04233	0.30135	3.456	0.28547	2.86654	0.23688	1.07985	0.18672
0.16	0.15423	0.27436	0.10162	0.12594	0.33813	0.26111	3.43197	0.25746	2.99006	0.27271	2.62439	0.23659	0.98972	0.23856
0.165	0.23228	0.13783	0.12714	0.27605	0.34543	0.26469	2.80754	0.2907	2.63798	0.33894	2.5202	0.22767	0.82055	0.21604
0.17	0.17917	0.25414	0.16237	0.30971	0.37483	0.17915	2.38228	0.25199	2.41773	0.29058	2.16984	0.26797	0.8435	0.19932
0.175	0.14022	0.26604	0.28324	0.26339	0.22817	0.14805	2.15396	0.23064	2.31718	0.26216	1.97279	0.19153	0.73319	0.2722
0.18	0.19444	0.28623	0.52195	0.23034	0.13964	0.23417	2.00548	0.29946	2.19143	0.31421	1.95982	0.13733	0.7271	0.19999
0.185	0.26079	0.27049	0.66611	0.20801	0.27887	0.18979	2.37048	0.3625	2.09453	0.20951	1.93335	0.2451	0.72199	0.19544
0.19	0.2601	0.15813	0.7486	0.179	0.29407	0.20273	2.524	0.27178	2.11087	0.37244	1.89273	0.33075	0.60978	0.22737
0.195	0.20654	0.27535	0.7391	0.23761	0.234	0.20319	2.76125	0.31483	2.18296	0.36044	1.8763	0.29013	0.52905	0.15118
0.2	0.21286	0.26617	0.62219	0.26352	0.184	0.16265	2.78506	0.32823	2.27795	0.26119	1.91695	0.20685	0.57154	0.15388
0.205	0.24788	0.22809	0.46108	0.22802	0.14896	0.19175	2.68859	0.30323	2.35877	0.27052	1.95257	0.22151	0.51105	0.2533
0.21	0.24908	0.24377	0.46006	0.29267	0.1939	0.15357	2.54062	0.25044	2.3008	0.30775	1.75312	0.1995	0.39187	0.2751
0.215	0.19503	0.18676	0.4588	0.2346	0.27457	0.15221	2.35982	0.18488	2.13569	0.22330	1.6033	0.16466	0.47896	0.26912
0.22	0.1228	0.23205	0.36054	0.17498	0.29614	0.18584	2.0762	0.1574	2.11242	0.21179	1.5478	0.21948	0.46872	0.29409
0.225	0.02364	0.17769	0.24528	0.24993	0.22283	0.19972	2.06572	0.23168	1.95942	0.31762	1.66983	0.23154	0.46577	0.27349
0.23	0.20254	0.31732	0.17272	0.25926	0.23075	0.24702	2.11943	0.27796	1.79757	0.30681	1.64704	0.20189	0.50079	0.29234
0.235	0.30495	0.28195	0.07699	0.17187	0.27484	0.2193	2.09725	0.29724	1.76507	0.26956	1.50515	0.22612	0.46636	0.25683
0.24	0.27513	0.18598	0.04613	0.17373	0.18284	0.19381	2.01973	0.45493	1.85439	0.35423	1.60747	0.24005	0.44885	0.2534
0.245	0.26288	0.2991	0.12027	0.21504	0.08087	0.2437	1.97342	0.40969	1.79694	0.35518	1.53412	0.28233	0.50023	0.30783
0.25	0.21943	0.33314	0.15644	0.17391	0.05177	0.29031	1.9272	0.24943	1.55406	0.35819	1.29881	0.22923	0.4553	0.22018
0.255	0.26227	0.28474	0.17532	0.25477	0.11424	0.21903	1.86599	0.27092	1.43869	0.24376	1.31989	0.15083	0.33401	0.22769
0.26	0.28332	0.12612	0.16029	0.28967	0.16806	0.22371	1.66961	0.26022	1.38641	0.23011	1.35534	0.15542	0.22235	0.1595
0.265	0.29145	0.21672	0.20043	0.23096	0.00195	0.21802	1.52384	0.23342	1.26052	0.30556	1.31867	0.14735	0.21658	0.19479
0.27	0.14949	0.27954	0.27059	0.16923	-0.10387	0.31738	1.63456	0.28301	1.21949	0.31901	1.32339	0.19456	0.25207	0.18063
0.275	0.08119	0.31489	0.14891	0.15204	-0.08336	0.25839	1.79712	0.23005	1.25823	0.22696	1.41207	0.16252	0.25087	0.27675
0.28	0.1552	0.28256	-0.02251	0.15867	-0.07703	0.22082	1.94776	0.15143	1.32523	0.24006	1.37286	0.18058	0.20785	0.26583
0.285	0.13615	0.2284	0.02286	0.21883	-0.08278	0.2458	2.12516	0.22326	1.28333	0.27273	1.389	0.204	0.33155	0.22256
0.29	0.2012	0.1815	0.09107	0.24198	-0.08539	0.20076	2.21079	0.37338	1.22998	0.17532	1.27236	0.13517	0.21553	0.23797
0.295	0.21691	0.23532	0.09236	0.20713	-0.08351	0.12139	2.05694	0.2906	1.2804	0.24718	1.15757	0.18333	0.25171	0.28169
0.3	0.26712	0.18898	0.03448	0.1631	-0.05852	0.20614	1.90657	0.34507	1.21126	0.31393	1.12253	0.26093	0.39827	0.29815
0.305	0.31866	0.23358	0.01345	0.17961	-0.21355	0.14416	1.79954	0.3073	0.97674	0.26944	1.06193	0.37875	0.41731	0.26814
0.31	0.25003	0.21123	0.07719	0.22031	-0.35069	0.18096	1.44426	0.36869	0.82868	0.26697	0.98118	0.3467	0.19265	0.31508
0.315	0.17167	0.27438	0.18582	0.18096	-0.34785	0.24565	1.32735	0.30031	0.881	0.14470	1.06413	0.28637	0.10498	0.26983
0.32	0.31175	0.22295	0.13898	0.1599	-0.25928	0.19604	1.35967	0.25299	0.94678	0.18480	0.97062	0.22472	0.21491	0.21815
0.325	0.28735	0.26186	0.11375	0.22989	-0.18789	0.26597	1.28268	0.2377	0.94988	0.31104	0.91442	0.22579	0.42202	0.20288
0.33	0.31283	0.16823	0.12537	0.15458	-0.26055	0.23349	1.38495	0.22336	0.87169	0.22758	0.88033	0.23215	0.43873	0.12485
0.335	0.29294	0.20426	0.12799	0.20349	-0.28675	0.206	1.43809	0.20141	0.81787	0.32458	0.78872	0.26245	0.36392	0.17816
0.34	0.18201	0.21143	0.15588	0.18995	-0.28236	0.19762	1.43611	0.26451	0.87399	0.23158	0.71834	0.24472	0.31095	0.14845
0.345	0.17403	0.17065	0.19012	0.18489	-0.3267	0.15248	1.35732	0.17085	0.92525	0.26425	0.71083	0.21172	0.22535	0.19393
0.35	0.28088	0.17723	0.23664	0.25385	-0.28673	0.18269	1.30019	0.20636	0.93688	0.21150	0.69301	0.2037	0.17591	0.2577
0.355	0.28447	0.25474	0.3696	0.22662	-0.25182	0.22213	1.29861	0.20059	0.92611	0.23381	0.71906	0.22924	0.23737	0.2704
0.36	0.37034	0.29725	0.39515	0.17219	-0.2417	0.20231	1.22404	0.26373	0.88346	0.26463	0.78985	0.25806	0.16563	0.21673
0.365	0.27199	0.23667	0.35916	0.23827	-0.02241	0.22613	1.10125	0.38122	0.85571	0.18652	0.69245	0.20906	0.23578	0.17834
0.37	0.24679	0.30506	0.32007	0.21339	0.03207	0.21652	1.1428	0.33411	0.84471	0.17234	0.60949	0.26444	0.29773	0.21831
0.375	0.28002	0.27302	0.35544	0.15644	-0.03838	0.21901	1.14672	0.26927	0.88957	0.25806	0.6544	0.26344	0.22441	0.21383
0.38	0.23026	0.24128	0.5256	0.12032	-0.13533	0.30462	1.22424	0.25414	0.83194	0.27129	0.66989	0.20798	0.17894	0.25932
0.385	0.07342	0.22527	0.55679	0.19677	-0.04836	0.20835	1.26505	0.23462	0.89687	0.23887	0.70639	0.21775	0.19741	0.23445
0.39	0.18327	0.20683	0.46065	0.19483	0.03587	0.21939	1.30184	0.24908	1.02971	0.33974	0.68402	0.28612	0.11814	0.22229
0.395	0.12719	0.20831	0.35315	0.18211	-0.04132	0.20038	1.29582	0.30221	0.88961	0.21000	0.50703	0.22914	0.16223	0.22316
0.4	0.13711	0.24364	0.30835	0.20594	-0.13307	0.1969	1.25079	0.25784	0.67216	0.22147	0.6487	0.21477	0.10559	0.21637
0.405	0.25644	0.24853	0.27159	0.18591	-0.03824	0.15604	1.14817	0.34775	0.61045	0.25823	0.63767	0.18506	0.16223	0.19877
0.41	0.23637	0.25645	0.19017	0.24523	-0.08334	0.17363	1.11846	0.19975	0.69768	0.20821	0.53527	0.2252	0.05182	0.20557
0.415	0.24415	0.21001	0.17301	0.24132	-0.12824	0.19219	1.11947	0.28256	0.65766	0.30809	0.48323	0.26597	-0.04204	0.28721
0.42	0.33911	0.22181	0.21315	0.20571	-0.04569	0.23697	1.02931	0.3297	0.69825	0.44788	0.41597	0.20132	0.02542	0.26877
0.425	0.27734	0.15972	0.163	0.22223	0.0096	0.22657	1.01213	0.28751	0.71793	0.19005	0.38618	0.16471	0.09569	0.25182
0.43	0.24883	0.24883	0.08122	0.22517	-0.09052	0.19031	0.99103	0.2986	0.68938	0.30674	0.39856	0.20836	0.09416	0.21367
0.435	0.22946	0.25365	0.07379	0.19958	-0.2113	0.19213	0.96694	0.25359	0.82106	0.28722	0.45831	0.20593	0.07365	0.15481
0.44	0.24771	0.30752	0.08702	0.18086	-0.11222	0.20554	1.10838	0.29335	0.83524	0.25368	0.38856	0.16734	0.10936	0.20348
0.445	0.30483	0.22427	0.06956	0.17732	0.01907	0.24204	1.14287	0.29087	0.76952	0.17492	0.39574	0.24036	0.17046	0.15142
0.45	0.26312	0.17337	0.0439	0.14923	0.09871	0.22364	1.03011	0.24415	0.72784	0.26122	0.43342	0.26813	0.22394	0.16547
0.455	0.24534	0.19023	-0.03006	0.24677	0.10064	0.22932	0.93128	0.21029	0.73007	0.30174	0.41419	0.25248	0.22551	0.25646
0.46	0.27129	0.16526	-0.04469	0.2696	0.07817	0.20837	0.9406	0.11608	0.6562	0.33378	0.3818	0.19896	0.17537	0.16551
0.465	0.26154	0.23795	-0.03639	0.21087	0.05319	0.21501	1.00992	0.23829	0.58189	0.23340	0.32031	0.17057	0.05771	0.21468
0.47	0.19554	0.33933	0.02375	0.24158	0.0221	0.26228	0.9506	0.27368	0.5979	0.27709	0.30571	0.2199	0.23207	0.25553
0.475	0.31804	0.24095	0.07855	0.22392	-0.0394	0.21052	0.87083	0.23821	0.55139	0.21022	0.41108	0.21593	0.17782	0.20149
0.48	0.30251	0.33049	0.11474	0.1778	0.04883	0.20499	0.91842	0.23326	0.55538	0.14404	0.41335	0.22896	0.13858	0.19804
0.485	0.20408	0.33846	0.12056	0.23693	-0.0023	0.25754	0.95705	0.30906	0.40329	0.22265	0.3273	0.21218	0.12907	0.1587
0.49	0.26106	0.30428	0.10222	0.23776	0.02973	0.22884	0.92627	0.28197	0.40934	0.27031	0.28203	0.17394	0.08249	0.24559
0.495	0.2917	0.30525	-0.00937	0.25491	0.03979	0.18828	0.97559	0.34251	0.51522	0.30368	0.31097	0.16299	0.14317	0.23647
0.5	0.22209	0.27913	-0.09419	0.21213	0.08543	0.21484	1.02358	0.20297	0.555	0.26842	0.3667	0.19227	0.12852	0.26741
0.505	0.05386	0.24268	-0.06804	0.13928	0.10463	0.28314	1.03205	0.16191	0.47912	0.17291	0.36012	0.21832	0.1022	0.254
0.51	0.06362	0.22154	-0.04434	0.1981	0.0346	0.27391	0.95076	0.34085	0.4213	0.32027	0.31756	0.30279	0.08176	0.30948
0.515	0.25294	0.23929	-0.04488	0.21806	0.0036	0.18917	0.9299	0.27443	0.47337	0.26427	0.37331	0.25083	0.07812	0.30343
0.52	0.3237	0.2153	-0.07374	0.17838	-0.05525	0.19651	0.84263	0.20401	0.4633	0.30264	0.40932	0.27124	0.11977	0.29941
0.525	0.17348	0.23456	-0.14592	0.25474	-0.02553	0.24007	0.84575	0.21627	0.4446	0.35518	0.25888	0.35571	0.10399	0.27916
0.53	0.17882	0.21189	-0.0702	0.29368	0.06662	0.21542	0.85681	0.17875	0.52399	0.36645	0.2423	0.26421	-0.00781	0.29449
0.535	0.28688	0.20188	0.0194	0.22893	0.12999	0.25731	0.74452	0.24235	0.52399	0.20473	0.32296	0.26819	-0.05051	0.24511
0.54	0.26569	0.2481	0.06595	0.23583	0.16062	0.23331	0.6455	0.31529	0.42023	0.22011	0.2824	0.29668	-0.01314	0.2004
0.545	0.32103	0.22719	0.01188	0.22659	0.08869	0.18311	0.7275	0.2172	0.42289	0.27238	0.2902	0.19326	0.02354	0.18216
0.55	0.31449	0.26537	-0.04468	0.17217	-0.11245	0.16904	0.81361	0.23089	0.44137	0.30106	0.24581	0.27493	-0.0241	0.17086
0.555	0.36164	0.22397	-0.08346	0.11762	-0.13598	0.18952	0.94985	0.21186	0.40899	0.35310	0.2715	0.29156	-0.03129	0.21007
0.56	0.36767	0.22135	-0.15999	0.20372	-0.047	0.25201	0.93755	0.23531	0.37055	0.23456	0.31575	0.24234	-0.02319	0.22091
0.565	0.44913	0.20677	-0.18281	0.27038	-0.03033	0.23897	0.7991	0.20533	0.42135	0.24774	0.30045	0.26221	-0.066	0.28025
0.57	0.41706	0.2485	-0.18382	0.28096	0.01549	0.27391	0.77931	0.25147	0.51431	0.18979	0.27178	0.28787	-0.0674	0.26114
0.575	0.20881	0.26493	-0.15868	0.21832	0.02991	0.17549	0.82256	0.25315	0.49694	0.20793	0.20366	0.29779	0.04809	0.27407
0.58	0.19055	0.13043	-0.12128	0.13959	0.022	0.17511	0.77815	0.20169	0.24145	0.21378	0.19093	0.26581	0.01796	0.2093
0.585	0.2776	0.27932	-0.19436	0.22316	0.07125	0.23362	0.77894	0.25571	0.28881	0.20595	0.20131	0.175	-0.06491	0.23589
0.59	0.31229	0.3227	-0.32304	0.25343	0.05018	0.22793	0.74899	0.25305	0.34133	0.18423	0.19229	0.20897	-0.06381	0.21715
0.595	0.29394	0.24551	-0.35902	0.29294	0.03208	0.32378	0.74679	0.23193	0.35116	0.27890	0.23409	0.21131	-0.02455	0.27067
0.6	0.29566	0.18164	-0.26266	0.23941	0.04607	0.24336	0.67276	0.25942	0.36631	0.24052	0.20928	0.18804	0.04092	0.33552
