# Supplementary material for: Chiral phonons in quartz probed by X-rays
Source: Nature. 2023 Jun 7;618(7967):946–50. doi: 10.1038/s41586-023-06016-5 (PMC10307621; doi:10.1038/s41586-023-06016-5)
Supplement: Supplementary file 6 — Source Data Fig. 4 [file 41586_2023_6016_MOESM6_ESM.xlsx]

## Sheet: Fig4a
######### Fig 4a ########################
Energy_Loss[eV] RIXS_Intensity_C+[arb.units] RIXS_Intensity_C-[arb.units] RIXS_error_C+[arb.units] RIXS_error_C-[arb.units]
-0.1 0.01253 0.00693 0.00233 0.01847
-0.095 0.00824 0.0074 0.00707 0.01213
-0.09 0.00859 0.00785 0.01178 0.0075
-0.085 0.01114 0.00924 0.0098 0.00337
-0.08 0.00911 0.01055 0.00389 0.00628
-0.075 0.01066 0.01395 0.00461 0.00839
-0.07 0.0125 0.00913 0.00582 0.00338
-0.065 0.00706 0.00639 0.00739 0.00725
-0.06 0.0061 0.00639 0.00328 0.01213
-0.055 0.01208 0.0145 0.0049 0.01052
-0.05 0.01303 0.01979 0.00798 0.00828
-0.045 0.01633 0.01825 0.00353 0.00858
-0.04 0.01693 0.02059 0.00193 0.00805
-0.035 0.01877 0.02637 0.00638 0.00841
-0.03 0.03053 0.03937 0.01333 0.01019
-0.025 0.06911 0.06922 0.0119 0.00953
-0.02 0.12046 0.12612 0.01765 0.01555
-0.015 0.18836 0.19988 0.01045 0.01495
-0.01 0.28573 0.28329 0.00982 0.00994
-0.005 0.36851 0.35373 0.00819 0.01266
-4.49E-14 0.39694 0.3816 0.01074 0.0149
0.005 0.36309 0.3554 0.0093 0.01087
0.01 0.30133 0.30605 0.00626 0.0162
0.015 0.23879 0.26097 0.01425 0.0144
0.02 0.21004 0.23062 0.00646 0.01617
0.025 0.21106 0.21951 0.00374 0.01275
0.03 0.23268 0.22879 0.00856 0.00682
0.035 0.29244 0.25955 0.01083 0.01244
0.04 0.39925 0.32957 0.0114 0.01647
0.045 0.52454 0.42764 0.01149 0.01654
0.05 0.62904 0.52452 0.02422 0.00646
0.055 0.67942 0.59415 0.0248 0.00938
0.06 0.66851 0.61588 0.02552 0.02232
0.065 0.61701 0.60389 0.02163 0.01932
0.07 0.54273 0.56592 0.02283 0.0206
0.075 0.46001 0.50984 0.01931 0.01651
0.08 0.39984 0.45628 0.01131 0.01266
0.085 0.38708 0.40771 0.01199 0.00467
0.09 0.40612 0.39077 0.01054 0.00427
0.095 0.42914 0.38819 0.02004 0.00288
0.1 0.44024 0.38854 0.02228 0.00958
0.105 0.43512 0.38394 0.01819 0.01007
0.11 0.41753 0.37399 0.01313 0.01373
0.115 0.39659 0.36099 0.01211 0.01123
0.12 0.39161 0.35415 0.00914 0.00862
0.125 0.39025 0.35553 0.01615 0.01131
0.13 0.39845 0.36055 0.0155 0.01369
0.135 0.41958 0.37648 0.00433 0.01324
0.14 0.44925 0.40032 0.0116 0.00758
0.145 0.46823 0.41026 0.01146 0.01753
0.15 0.45829 0.3987 0.00484 0.01814
0.155 0.42564 0.37282 0.00919 0.02254
0.16 0.37213 0.33584 0.00973 0.01682
0.165 0.3306 0.30485 0.01054 0.01462
0.17 0.29621 0.28487 0.00561 0.01583
0.175 0.27719 0.27592 0.00697 0.00912
0.18 0.27947 0.27806 0.00757 0.00509
0.185 0.29453 0.29016 0.01276 0.00762
0.19 0.31037 0.30526 0.00799 0.00653
0.195 0.32818 0.31881 0.02607 0.00928
0.2 0.33825 0.31868 0.01454 0.00654
0.205 0.32604 0.30369 0.00933 0.00656
0.21 0.30096 0.2852 0.00873 0.01305
0.215 0.27009 0.26494 0.00989 0.01157
0.22 0.24217 0.24354 0.01212 0.00717
0.225 0.2259 0.23346 0.01066 0.01419
0.23 0.22782 0.23128 0.01151 0.00612
0.235 0.23219 0.23564 0.01476 0.00771
0.24 0.23792 0.23981 0.0064 0.00804
0.245 0.23937 0.24005 0.0076 0.01012
0.25 0.23723 0.23716 0.01336 0.0063
0.255 0.22563 0.22878 0.01272 0.00641
0.26 0.21653 0.21988 0.01086 0.00822
0.265 0.20969 0.20987 0.01868 0.01376
0.27 0.2085 0.20954 0.02132 0.00751
0.275 0.20606 0.21584 0.0213 0.00777
0.28 0.21449 0.21954 0.00995 0.00347
0.285 0.22671 0.22017 0.00663 0.00435
0.29 0.22777 0.22224 0.01843 0.00856
0.295 0.22275 0.2178 0.0162 0.0095
0.3 0.20643 0.20947 0.01504 0.01306
0.305 0.19553 0.20172 0.00709 0.01232
0.31 0.18443 0.19411 0.00989 0.01383
0.315 0.17026 0.1847 0.01265 0.00827
0.32 0.1718 0.17431 0.00787 0.00787
0.325 0.17357 0.1667 0.00521 0.012
0.33 0.16719 0.16763 0.00619 0.02009
0.335 0.17118 0.17081 0.01445 0.01899
0.34 0.16685 0.16911 0.0046 0.01099
0.345 0.1559 0.1584 0.01163 0.00322
0.35 0.15414 0.15375 0.01207 0.01176
0.355 0.14863 0.15131 0.01373 0.0123
0.36 0.13544 0.14894 0.01399 0.00592
0.365 0.12699 0.14719 0.00585 0.01136
0.37 0.13479 0.14561 0.00584 0.00901
0.375 0.13461 0.14119 0.01114 0.00541
0.38 0.12778 0.13723 0.01059 0.00718
0.385 0.12841 0.13443 0.01323 0.01044
0.39 0.1415 0.13824 0.00714 0.00491
0.395 0.14898 0.14411 0.00577 0.00517
0.4 0.14567 0.13873 0.00777 0.00256
######### Fig 4a ########################

## Sheet: Fig4b
Energy_Loss[eV]	RIXS_Intensity_C+[arb.units]	RIXS_Intensity_C-[arb.units]	RIXS_error_C+[arb.units]	RIXS_error_C-[arb.units]
-0.1	-0.00234	0.000419	0.00778	0.01068
-0.095	0.000654	0.00169	0.01078	0.00831
-0.09	0.0014	0.00128	0.0111	0.00896
-0.085	-0.000374	0.00011	0.00395	0.00642
-0.08	-4.82e-05	-0.00337	0.00885	0.0068
-0.075	-0.000478	-0.00294	0.00532	0.00533
-0.07	-0.00459	0.000531	0.00779	0.004
-0.065	-0.0034	0.00309	0.00931	0.00603
-0.06	0.00113	0.00397	0.00728	0.00405
-0.055	0.00671	0.00557	0.01055	0.00386
-0.05	0.01507	0.0042	0.00701	0.00415
-0.045	0.02156	0.00575	0.00571	0.00665
-0.04	0.02701	0.0095	0.01231	0.01
-0.035	0.02865	0.02103	0.01071	0.00557
-0.03	0.04162	0.03564	0.00731	0.00914
-0.025	0.06996	0.06112	0.00869	0.01807
-0.02	0.11543	0.10684	0.00453	0.02369
-0.015	0.19199	0.17953	0.01287	0.03165
-0.01	0.2851	0.26636	0.01428	0.03152
-0.005	0.35414	0.34146	0.01574	0.02272
-4.49e-14	0.37798	0.372	0.02063	0.03042
0.005	0.35745	0.34281	0.0204	0.02307
0.01	0.31185	0.28737	0.01561	0.00931
0.015	0.26503	0.23884	0.00985	0.01059
0.02	0.23351	0.21228	0.00955	0.01126
0.025	0.21391	0.20925	0.01505	0.0101
0.03	0.22224	0.23867	0.02169	0.01355
0.035	0.25265	0.30497	0.02308	0.03756
0.04	0.30994	0.4076	0.02491	0.04503
0.045	0.39183	0.51674	0.03313	0.03152
0.05	0.48324	0.6087	0.031	0.01808
0.055	0.55672	0.64624	0.01851	0.00813
0.06	0.59567	0.63424	0.01893	0.02531
0.065	0.5924	0.57822	0.00804	0.0311
0.07	0.56047	0.50397	0.00951	0.0251
0.075	0.51525	0.43844	0.01447	0.02419
0.08	0.46711	0.40117	0.02084	0.01658
0.085	0.43243	0.39489	0.0173	0.00611
0.09	0.41414	0.40744	0.01208	0.00527
0.095	0.4074	0.42929	0.01197	0.01218
0.1	0.39806	0.447	0.00601	0.01379
0.105	0.38374	0.4414	0.01502	0.00642
0.11	0.36383	0.41647	0.01849	0.012
0.115	0.34995	0.3867	0.01877	0.0137
0.12	0.34239	0.37277	0.01327	0.01214
0.125	0.34262	0.3745	0.01337	0.01365
0.13	0.34993	0.38796	0.01116	0.01191
0.135	0.35881	0.40653	0.01004	0.00799
0.14	0.37994	0.41263	0.00616	0.01024
0.145	0.39919	0.41222	0.00892	0.01761
0.15	0.39225	0.3941	0.01998	0.01819
0.155	0.36621	0.36176	0.02396	0.01903
0.16	0.33636	0.33009	0.02581	0.01707
0.165	0.30376	0.29829	0.0183	0.01632
0.17	0.27828	0.27227	0.01305	0.00717
0.175	0.26809	0.26136	0.01165	0.00299
0.18	0.27471	0.27439	0.01163	0.01061
0.185	0.29226	0.29362	0.00689	0.01523
0.19	0.30735	0.31428	0.00946	0.00749
0.195	0.31923	0.3347	0.0048	0.00634
0.2	0.31812	0.33712	0.00601	0.01069
0.205	0.30981	0.31929	0.00615	0.01385
0.21	0.29448	0.29726	0.00879	0.01238
0.215	0.2698	0.27285	0.01029	0.00926
0.22	0.24794	0.24919	0.01232	0.01621
0.225	0.24356	0.23718	0.01237	0.01051
0.23	0.2403	0.23736	0.00667	0.00854
0.235	0.23679	0.23834	0.01005	0.01083
0.24	0.24511	0.24563	0.00946	0.01206
0.245	0.25088	0.24611	0.0085	0.00995
0.25	0.24255	0.23668	0.01238	0.01073
0.255	0.23091	0.22391	0.01189	0.01746
0.26	0.2237	0.21798	0.01159	0.01939
0.265	0.22318	0.2094	0.01012	0.01127
0.27	0.22049	0.2096	0.01681	0.00704
0.275	0.21701	0.21854	0.01695	0.00538
0.28	0.22763	0.23384	0.01144	0.00385
0.285	0.22827	0.23293	0.00819	0.00493
0.29	0.22449	0.23334	0.00834	0.00632
0.295	0.21895	0.22682	0.01301	0.00488
0.3	0.20927	0.21594	0.01635	0.00524
0.305	0.19108	0.19997	0.01446	0.00629
0.31	0.17652	0.18875	0.0063	0.00457
0.315	0.17055	0.17069	0.00721	0.01056
0.32	0.16044	0.1565	0.01405	0.01008
0.325	0.16047	0.15889	0.01675	0.01499
0.33	0.15938	0.15742	0.01218	0.01619
0.335	0.15577	0.15094	0.0125	0.00979
0.34	0.15774	0.14982	0.01048	0.00912
0.345	0.15935	0.15165	0.01055	0.01059
0.35	0.15545	0.1462	0.01342	0.01304
0.355	0.15225	0.14328	0.01136	0.00696
0.36	0.14393	0.14325	0.00563	0.00642
0.365	0.13337	0.13583	0.0074	0.00808
0.37	0.12786	0.1372	0.00983	0.00797
0.375	0.13288	0.13694	0.00921	0.01393
0.38	0.13616	0.13589	0.01542	0.00981
0.385	0.13029	0.13381	0.01057	0.00632
0.39	0.12655	0.13109	0.00987	0.00972
0.395	0.12415	0.13023	0.00577	0.01248
0.4	0.1281	0.12982	0.00437	0.00935

## Sheet: Fig4c
Energy_Loss[eV]	Cplus-Cminus_Lquartz[Arb.units]	Cplus-Cminus_error_Lquartz[Arb.units]	Cplus-Cminus_Rquartz[Arb.units]	Cplus-Cminus_error_Rquartz[Arb.units]
-0.1	0.0056	0.01862	-0.00276	0.01321
-0.095	0.00084	0.01404	-0.00103	0.01361
-0.09	0.000732	0.01397	0.000119	0.01426
-0.085	0.0019	0.01036	-0.000484	0.00754
-0.08	-0.00144	0.00739	0.00332	0.01116
-0.075	-0.00329	0.00957	0.00246	0.00753
-0.07	0.00337	0.00673	-0.00512	0.00876
-0.065	0.000669	0.01035	-0.00649	0.01109
-0.06	-0.000288	0.01256	-0.00284	0.00833
-0.055	-0.00242	0.01161	0.00115	0.01124
-0.05	-0.00676	0.0115	0.01086	0.00814
-0.045	-0.00193	0.00928	0.0158	0.00877
-0.04	-0.00365	0.00828	0.01751	0.01586
-0.035	-0.00761	0.01056	0.00762	0.01207
-0.03	-0.00883	0.01677	0.00598	0.0117
-0.025	-0.00011	0.01525	0.00884	0.02005
-0.02	-0.00566	0.02352	0.00858	0.02412
-0.015	-0.01152	0.01824	0.01247	0.03417
-0.01	0.00244	0.01397	0.01875	0.0346
-0.005	0.01478	0.01508	0.01267	0.02764
-4.49e-14	0.01534	0.01836	0.00599	0.03676
0.005	0.00769	0.0143	0.01465	0.03079
0.01	-0.00472	0.01737	0.02448	0.01817
0.015	-0.02218	0.02026	0.02619	0.01447
0.02	-0.02058	0.01741	0.02122	0.01476
0.025	-0.00846	0.01329	0.00466	0.01813
0.03	0.00388	0.01095	-0.01643	0.02558
0.035	0.03289	0.0165	-0.05232	0.04409
0.04	0.06967	0.02003	-0.09766	0.05146
0.045	0.09691	0.02014	-0.12491	0.04573
0.05	0.10451	0.02507	-0.12547	0.03589
0.055	0.08527	0.02651	-0.08952	0.02021
0.06	0.05263	0.0339	-0.03857	0.03161
0.065	0.01313	0.029	0.01419	0.03213
0.07	-0.02318	0.03076	0.0565	0.02684
0.075	-0.04984	0.02541	0.07681	0.02819
0.08	-0.05644	0.01698	0.06594	0.02663
0.085	-0.02063	0.01287	0.03754	0.01835
0.09	0.01535	0.01137	0.0067	0.01318
0.095	0.04095	0.02025	-0.02189	0.01708
0.1	0.0517	0.02425	-0.04895	0.01504
0.105	0.05118	0.02079	-0.05766	0.01633
0.11	0.04353	0.019	-0.05264	0.02205
0.115	0.0356	0.01652	-0.03674	0.02323
0.12	0.03746	0.01257	-0.03038	0.01798
0.125	0.03472	0.01972	-0.03187	0.01911
0.13	0.0379	0.02068	-0.03803	0.01633
0.135	0.0431	0.01393	-0.04772	0.01283
0.14	0.04892	0.01386	-0.03269	0.01195
0.145	0.05797	0.02094	-0.01303	0.01974
0.15	0.05958	0.01877	-0.00185	0.02701
0.155	0.05282	0.02434	0.00445	0.03059
0.16	0.03629	0.01943	0.00627	0.03094
0.165	0.02576	0.01802	0.00547	0.02452
0.17	0.01134	0.01679	0.00601	0.01489
0.175	0.00128	0.01148	0.00672	0.01203
0.18	0.00141	0.00912	0.000318	0.01574
0.185	0.00437	0.01486	-0.00137	0.01672
0.19	0.00511	0.01032	-0.00692	0.01207
0.195	0.00938	0.02768	-0.01547	0.00795
0.2	0.01957	0.01594	-0.019	0.01226
0.205	0.02235	0.01141	-0.00947	0.01515
0.21	0.01576	0.0157	-0.00279	0.01518
0.215	0.00515	0.01522	-0.00305	0.01384
0.22	-0.00137	0.01408	-0.00125	0.02036
0.225	-0.00756	0.01775	0.00638	0.01623
0.23	-0.00346	0.01303	0.00295	0.01084
0.235	-0.00345	0.01665	-0.00155	0.01478
0.24	-0.0019	0.01028	-0.000525	0.01533
0.245	-0.00068	0.01265	0.00478	0.01308
0.25	6.7e-05	0.01477	0.00587	0.01639
0.255	-0.00315	0.01424	0.007	0.02113
0.26	-0.00335	0.01362	0.00572	0.0226
0.265	-0.000185	0.0232	0.01377	0.01514
0.27	-0.00104	0.0226	0.01089	0.01822
0.275	-0.00978	0.02267	-0.00153	0.01778
0.28	-0.00505	0.01054	-0.0062	0.01208
0.285	0.00654	0.00793	-0.00466	0.00956
0.29	0.00553	0.02033	-0.00885	0.01046
0.295	0.00496	0.01878	-0.00787	0.0139
0.3	-0.00304	0.01991	-0.00667	0.01717
0.305	-0.00619	0.01421	-0.00889	0.01576
0.31	-0.00968	0.01701	-0.01223	0.00778
0.315	-0.01444	0.01511	-0.000138	0.01279
0.32	-0.00251	0.01113	0.00394	0.01729
0.325	0.00686	0.01309	0.00158	0.02248
0.33	-0.000438	0.02102	0.00196	0.02026
0.335	0.000369	0.02386	0.00482	0.01588
0.34	-0.00226	0.01192	0.00792	0.01389
0.345	-0.0025	0.01207	0.0077	0.01495
0.35	0.000388	0.01685	0.00925	0.01872
0.355	-0.00268	0.01844	0.00897	0.01332
0.36	-0.0135	0.01519	0.000682	0.00854
0.365	-0.02021	0.01278	-0.00247	0.01096
0.37	-0.01082	0.01073	-0.00934	0.01265
0.375	-0.00658	0.01239	-0.00406	0.0167
0.38	-0.00945	0.0128	0.000271	0.01827
0.385	-0.00602	0.01685	-0.00352	0.01232
0.39	0.00326	0.00867	-0.00455	0.01385
0.395	0.00488	0.00775	-0.00608	0.01375
0.4	0.00694	0.00818	-0.00172	0.01032
