# Supplementary material for: Chiral phonons in quartz probed by X-rays
Source: Nature. 2023 Jun 7;618(7967):946–50. doi: 10.1038/s41586-023-06016-5 (PMC10307621; doi:10.1038/s41586-023-06016-5)
Supplement: Supplementary file 7 — Source Data Fig. 5 [file 41586_2023_6016_MOESM7_ESM.csv]

Q vector (reduced coordinates)			Energy / meV																											Circular polarization, z component (Fig 5a)
-0.25	0.25	0.32	9.134075636	11.31012463	16.26458483	20.16108249	23.38713624	25.38334037	28.73435943	32.33801786	36.15697937	45.5116259	47.14013267	50.02124223	51.39725968	53.38222771	54.88949756	65.03530988	73.46596384	90.80111966	94.56444181	96.77570195	99.25876199	128.4828844	129.2681612	130.3454511	137.5975507	142.4400101	145.8037649	-0.554671246	0.57095645	0.089680002	-0.103329605	0.21123592	-0.186399538	-0.102206385	0.124188256	-0.202178323	0.012085574	0.09168012	0.066764279	0.289060537	-0.066131157	-0.323110229	0.28910601	-0.279955455	0.024405503	0.077851953	-0.249923879
-0.251666667	0.245416667	0.32	9.14013423	11.30814904	16.25307045	20.17354982	23.31599699	25.36262671	28.74548582	32.33379204	36.13911584	45.54446897	47.13062579	50.02440194	51.41070478	53.39074424	54.88912835	65.05440224	73.45595249	90.82551161	94.56359916	96.7641787	99.24109007	128.4800149	129.2707191	130.3475069	137.5733964	142.4583601	145.821875	-0.555459169	0.570045396	0.092223705	-0.100300984	0.197202836	-0.177310145	-0.101533943	0.123770158	-0.201391853	0.014138526	0.091725594	0.064603526	0.286997426	-0.063064782	-0.323156046	0.289096923	-0.281267378	0.025030336	0.082199969	-0.255004771
-0.253333333	0.240833333	0.32	9.151325316	11.30598987	16.23603416	20.18990806	23.24460931	25.34391872	28.75656948	32.33572631	36.1208774	45.57540984	47.12122773	50.02677795	51.42234411	53.39831859	54.88813313	65.07624456	73.44408815	90.84348708	94.56639832	96.75457891	99.22496862	128.4776437	129.2730054	130.3493709	137.5506356	142.4743086	145.8398248	-0.555515765	0.568582477	0.093527651	-0.095331713	0.18068161	-0.166498217	-0.100560849	0.122886013	-0.200370189	0.016404109	0.091772062	0.062226544	0.283989044	-0.059775139	-0.322745523	0.288964981	-0.282033399	0.024083255	0.08836577	-0.260791329
-0.255	0.23625	0.32	9.167643495	11.30362628	16.21367317	20.20958381	23.17331603	25.32757652	28.7675298	32.34359062	36.10229439	45.6042854	47.11216926	50.02841518	51.43211819	53.40495069	54.88651839	65.10065017	73.43046553	90.85509261	94.57278489	96.74684234	99.21046338	128.4757752	129.2750143	130.3510417	137.5292969	142.4878202	145.8576005	-0.554778016	0.566529526	0.093627801	-0.088538615	0.161979176	-0.154198913	-0.09932324	0.121548945	-0.199107776	0.018889675	0.091814352	0.059626517	0.280065202	-0.056296946	-0.321872475	0.288702696	-0.282241409	0.02158301	0.096285246	-0.267214424
-0.256666667	0.231666667	0.32	9.188964935	11.30109522	16.18627271	20.23188111	23.10248978	25.3139814	28.7783214	32.35711581	36.08340506	45.63091234	47.10369297	50.02935431	51.43997441	53.4106308	54.88431475	65.12740016	73.4152057	90.86041651	94.58267857	96.74088046	99.19764717	128.474411	129.2767407	130.3525178	137.5094087	142.4988727	145.8751795	-0.553134469	0.563800916	0.092582717	-0.080095658	0.141458162	-0.140677571	-0.097857417	0.119780162	-0.197599103	0.021597695	0.09185327	0.056792436	0.275263932	-0.052671265	-0.320528868	0.288300576	-0.281878965	0.017582934	0.105847524	-0.27418566
-0.258333333	0.227083333	0.32	9.215042056	11.29849807	16.15419412	20.25598773	23.03254704	25.30352468	28.78893044	32.37599988	36.06425543	45.65508949	47.09605043	50.02963115	51.44586875	53.41533859	54.88157608	65.1562448	73.39845578	90.85958664	94.59597397	96.73657888	99.18659889	128.4735498	129.2781808	130.3537971	137.4909988	142.5074564	145.8925315	-0.550418741	0.56025712	0.090466774	-0.070235831	0.119539743	-0.126223188	-0.096199037	0.11760745	-0.195838763	0.024524377	0.091896994	0.053709428	0.26963123	-0.048945624	-0.318704721	0.287747129	-0.280933357	0.01216802	0.116898826	-0.281598596
-0.26	0.2225	0.32	9.245498262	11.29600835	16.11786155	20.28098323	22.96396166	25.2965968	28.79937045	32.39991483	36.04489914	45.67660197	47.08949778	50.02927619	51.44976739	53.41904281	54.87837773	65.18690523	73.38038831	90.85276715	94.61254216	96.73380071	99.17740233	128.4731879	129.2793317	130.3548769	137.4740945	142.5135746	145.9096179	-0.546401921	0.555697149	0.087363118	-0.059254088	0.096706465	-0.111140449	-0.094382253	0.115063541	-0.193821533	0.027658238	0.091962488	0.050359016	0.263220745	-0.045173676	-0.316388319	0.287028912	-0.279391693	0.005450237	0.129248475	-0.289330561
-0.261666667	0.217916667	0.32	9.279822837	11.29388009	16.07774814	20.30584871	22.897276	25.29357674	28.80967784	32.42851352	36.02539713	45.69522722	47.08428924	50.02831427	51.45164817	53.42170177	54.87481426	65.21907564	73.36120033	90.84015427	94.63223285	96.73239058	99.17014436	128.4733188	129.2801914	130.3557543	137.4587222	142.5172425	145.9263928	-0.540784498	0.549850508	0.083357155	-0.04751144	0.073504504	-0.095740524	-0.092438883	0.112184486	-0.19154244	0.030978812	0.092076763	0.046719303	0.256093357	-0.041414345	-0.313566767	0.286130646	-0.277241037	-0.002437437	0.142676457	-0.297245049
-0.263333333	0.213333333	0.32	9.317366377	11.29245649	16.03436285	20.32947904	22.83310889	25.29482234	28.81990742	32.46143657	36.00581746	45.71074275	47.08066898	50.02676434	51.45150192	53.42326428	54.87099649	65.25242566	73.34111213	90.82197139	94.65487702	96.73217944	99.16491298	128.4739335	129.2807589	130.356426	137.444908	142.5184871	145.9428036	-0.533189316	0.542370189	0.078531045	-0.035439262	0.050544383	-0.080331132	-0.090397706	0.10900817	-0.188996856	0.034455731	0.092277722	0.042765133	0.248316692	-0.037730505	-0.310226886	0.285035405	-0.27446858	-0.011347657	0.156941773	-0.305194497
-0.265	0.20875	0.32	9.357337734	11.29217774	15.98823841	20.35069918	22.77215728	25.30066152	28.83012803	32.49831879	35.98623503	45.72293541	47.07886109	50.02463945	51.44933353	53.42367131	54.86704801	65.28660305	73.32036563	90.79846357	94.6802898	96.73298985	99.16179501	128.4750208	129.281034	130.3568885	137.4326768	142.5173462	145.9587911	-0.523158332	0.532829453	0.072959527	-0.023541353	0.028497932	-0.065206432	-0.088283933	0.105573044	-0.186180595	0.038048462	0.09261432	0.038468211	0.239964551	-0.034187198	-0.306356425	0.283724879	-0.271061874	-0.021125432	0.171790882	-0.313023393
-0.266666667	0.204166667	0.32	9.398804209	11.29358607	15.93992089	20.36828725	22.71518814	25.31138469	28.84041869	32.53879519	35.96673115	45.73161201	47.07905858	50.02194678	51.44516298	53.4228582	54.86310137	65.32123689	73.29922243	90.76989228	94.70827335	96.73464151	99.16087345	128.4765674	129.2810176	130.3571382	137.4220528	142.513868	145.974291	-0.510157732	0.520726974	0.06670712	-0.012389612	0.008087925	-0.050637411	-0.086118878	0.101917124	-0.183090032	0.041707003	0.093145727	0.03379722	0.23111624	-0.03084946	-0.301945559	0.282179729	-0.26700913	-0.031614396	0.186965592	-0.320571558
-0.268333333	0.199583333	0.32	9.440697606	11.2973253	15.8899609	20.3810072	22.66301832	25.32723843	28.85086507	32.58250621	35.94739318	45.73660977	47.08141214	50.01868799	51.43902616	53.42075727	54.8592938	65.35594096	73.27796137	90.73653003	94.73861958	96.73695709	99.16222487	128.4785578	129.2807112	130.3571712	137.4130591	142.5081095	145.9892343	-0.493597876	0.505506813	0.059826562	-0.002607802	-0.009934281	-0.036863485	-0.083919838	0.098077284	-0.17972223	0.045373667	0.093939347	0.028717974	0.221855858	-0.027779901	-0.296988568	0.280380042	-0.262299588	-0.042662234	0.202209897	-0.327677438
-0.27	0.195	0.32	9.481829918	11.30413083	15.83890665	20.38765367	22.61647934	25.3484206	28.86155648	32.6291025	35.92831408	45.73780572	47.08601989	50.01485962	51.4309754	53.41730075	54.8557629	65.39031744	73.25687578	90.69865546	94.77111265	96.73976782	99.16591672	128.4809749	129.2801174	130.3569838	137.4057177	142.5001359	146.0035485	-0.472875847	0.486600997	0.052358286	0.00516215	-0.024827951	-0.024085825	-0.08170017	0.094088834	-0.176075096	0.048985926	0.095067711	0.02319363	0.212271542	-0.025036181	-0.291485599	0.27830587	-0.256923964	-0.054125035	0.217275442	-0.334181249
-0.271666667	0.190416667	0.32	9.52092305	11.31480568	15.7872986	20.38710918	22.5763666	25.37507678	28.87258346	32.67824879	35.90959172	45.73512399	47.09291933	50.01045378	51.42108004	53.41242395	54.85264225	65.42396109	73.23627019	90.65654906	94.80553113	96.74291892	99.17200466	128.4838002	129.2792396	130.3565721	137.4000492	142.4900195	146.017158	-0.447447109	0.463501176	0.044330717	0.010314018	-0.035921092	-0.012462812	-0.079469519	0.089985349	-0.172147541	0.052480057	0.096604507	0.017185016	0.202454644	-0.022668559	-0.285444342	0.275937876	-0.25087498	-0.065870471	0.23192553	-0.339927862
-0.273333333	0.185833333	0.32	9.556656414	11.33017841	15.73566551	20.37841013	22.54337769	25.40729821	28.88403572	32.72962735	35.89132828	45.72853969	47.10208241	50.00545905	51.40942664	53.40606835	54.85005717	65.45646361	73.21645669	90.61048946	94.84164974	96.74627439	99.18053026	128.4870136	129.2780821	130.3559328	137.3960728	142.4778385	146.029986	-0.416926528	0.435859627	0.035761112	0.012347411	-0.042683082	-0.002107844	-0.077234182	0.085798719	-0.167939671	0.055795045	0.098620237	0.010651115	0.19249889	-0.020717735	-0.278881454	0.273258052	-0.244147955	-0.07777984	0.24593766	-0.344769233
-0.275	0.18125	0.32	9.587733711	11.35104155	15.68452191	20.36081291	22.51804825	25.44512117	28.89600047	32.78294076	35.87362949	45.71807903	47.11341431	49.99986163	51.39611903	53.39818447	54.84812089	65.48741833	73.19775085	90.56075029	94.87924079	96.74972123	99.1915191	128.4905941	129.2766501	130.3550624	137.3938066	142.463676	146.0419541	-0.381206172	0.403606982	0.026656797	0.010941092	-0.044798568	0.006910544	-0.074997559	0.081559377	-0.163452985	0.058876168	0.101178082	0.003549778	0.182499488	-0.019213184	-0.271823577	0.270250513	-0.236741469	-0.089749111	0.259104766	-0.348566299
-0.276666667	0.176666667	0.32	9.61296507	11.37807426	15.63436648	20.33384772	22.50069768	25.48852759	28.90856118	32.8379143	35.85660363	45.70381596	47.12675568	49.99364689	51.38127816	53.38873445	54.84693126	65.51642527	73.1804673	90.50759788	94.9180753	96.75317271	99.20497923	128.4945198	129.2749494	130.3539581	137.3932664	142.447619	146.0529844	-0.340560345	0.367057074	0.017016656	0.006009046	-0.042222197	0.014566434	-0.072760659	0.077296636	-0.158690588	0.061677751	0.104330467	-0.004161273	0.172552147	-0.018172118	-0.264307774	0.266902332	-0.228658052	-0.101689121	0.271235427	-0.35119027
-0.278333333	0.172083333	0.32	9.631353707	11.41176004	15.58568143	20.29734737	22.49139853	25.53744703	28.92179643	32.89429787	35.84036058	45.68586577	47.1418878	49.9868011	51.36504167	53.37769399	54.84656811	65.54309621	73.16491496	90.45128945	94.95792383	96.75657069	99.22090036	128.4987684	129.272987	130.3526174	137.3944666	142.4297573	146.0629993	-0.295696445	0.326957479	0.006832792	-0.002280645	-0.035194436	0.020872484	-0.070522641	0.073039121	-0.153657413	0.064164717	0.10811663	-0.012523079	0.162752003	-0.017599209	-0.256381318	0.26320438	-0.219904892	-0.113525135	0.282153275	-0.352523281
-0.28	0.1675	0.32	9.642170841	11.45231558	15.53893249	20.2514437	22.48997688	25.59175984	28.93577905	32.9518677	35.82501069	45.66437672	47.15853949	49.97931368	51.34756303	53.36505358	54.84709146	65.56706003	73.15139209	90.3920718	94.99855722	96.7598869	99.23925366	128.503317	129.2707706	130.3510382	137.3974197	142.4101828	146.0719229	-0.247716537	0.284450546	-0.003907651	-0.013533191	-0.024209773	0.02587456	-0.06828135	0.068815244	-0.148360438	0.066312925	0.112561218	-0.021573646	0.153192419	-0.01748709	-0.248100801	0.259152145	-0.210494502	-0.125195941	0.291695952	-0.352458476
-0.281666667	0.162916667	0.32	9.645002179	11.49964766	15.49456939	20.19653201	22.49604293	25.65130137	28.95057525	33.01042772	35.81066345	45.63952108	47.17639486	49.97117978	51.32901046	53.3508192	54.84854059	65.58796806	73.1401812	90.33018068	95.03974724	96.76312307	99.25999216	128.5081427	129.2683086	130.3492191	137.4021359	142.3889886	146.079681	-0.197984253	0.240939425	-0.015220454	-0.027193151	-0.009945324	0.029645529	-0.066033862	0.06465366	-0.142808889	0.068108474	0.117673681	-0.031345646	0.143963593	-0.017817557	-0.239530614	0.254746459	-0.200445323	-0.13665266	0.299713916	-0.350899666
-0.283333333	0.158333333	0.32	9.639755671	11.55334841	15.45302654	20.13321301	22.50904377	25.715867	28.96624388	33.06981074	35.79742619	45.61148632	47.19510069	49.96240317	51.30956532	53.33501207	54.85093399	65.60549923	73.13154406	90.26584034	95.08126718	96.76631006	99.2830518	128.5132228	129.2656105	130.3471595	137.4086234	142.3662681	146.0862022	-0.147931983	0.197894004	-0.027122038	-0.042628506	0.006829057	0.032278706	-0.063776996	0.060583712	-0.137014422	0.069546281	0.123448116	-0.041863582	0.135150993	-0.018563359	-0.230740939	0.249994099	-0.189782193	-0.147857383	0.306069391	-0.347760745
-0.285	0.15375	0.32	9.626631586	11.61272799	15.41472378	20.06222534	22.52832484	25.785218	28.98283555	33.1298796	35.78540258	45.58046719	47.21427304	49.95299957	51.28942009	53.31766784	54.85427005	65.61936504	73.12571676	90.19926346	95.1228927	96.76950599	99.30835305	128.5185347	129.2626865	130.3448592	137.416888	142.3421147	146.0914181	-0.098868617	0.156656843	-0.039626796	-0.05920972	0.025335688	0.033881412	-0.061507798	0.056635796	-0.130991268	0.070628302	0.129863187	-0.053140405	0.126833616	-0.019690369	-0.22180544	0.244908212	-0.178536643	-0.158781774	0.310635741	-0.342965155
-0.286666667	0.149166667	0.32	9.606066035	11.67687397	15.38006663	19.98438087	22.55318784	25.85908783	29.00039184	33.19052789	35.77469109	45.54665943	47.2335026	49.94300015	51.26877585	53.29883528	54.85852859	65.62931414	73.12290527	90.13065146	95.16440273	96.77279339	99.33580286	128.5240564	129.2595476	130.3423189	137.4269331	142.316621	146.0952637	-0.051841742	0.118302957	-0.052743949	-0.076368075	0.044852912	0.034569025	-0.059224003	0.052841634	-0.124756303	0.071361716	0.136881828	-0.065173632	0.119082068	-0.021159922	-0.212798842	0.239508506	-0.166746988	-0.169405683	0.313297544	-0.336445707
-0.288333333	0.144583333	0.32	9.578663527	11.74472198	15.34944598	19.90051144	22.58293747	25.93718877	29.01894434	33.25168077	35.76538346	45.51025472	47.25235885	49.93245503	51.24783937	53.27857449	54.8636727	65.63513623	73.12328142	90.0601948	95.2055807	96.77627561	99.36529693	128.5297664	129.2562056	130.33954	137.4387594	142.2898784	146.0976777	-0.007578003	0.083577029	-0.066473827	-0.093628222	0.064752553	0.034459774	-0.056924446	0.049234416	-0.118329055	0.071757249	0.144450543	-0.077941093	0.111956598	-0.022931109	-0.203794617	0.233821182	-0.154458156	-0.179715842	0.313951572	-0.328145052
-0.29	0.14	0.32	9.54513247	11.8151242	15.32323661	19.81143018	22.61691384	26.01921871	29.0385136	33.31329543	35.75756315	45.47143721	47.2703933	49.92143676	51.22681977	53.25695489	54.86965116	65.63666538	73.12697961	89.98807347	95.24621612	96.78007258	99.39672227	128.5356442	129.2526733	130.3365248	137.4523652	142.261977	146.0986026	0.033507032	0.052899419	-0.080803569	-0.110618349	0.084514208	0.033670467	-0.054609432	0.045848814	-0.111731615	0.071827771	0.152498286	-0.091396508	0.105505169	-0.024962854	-0.194862947	0.227878598	-0.141721255	-0.18970467	0.312508848	-0.318017101
-0.28826087	0.133913043	0.32	9.523844129	11.87137404	15.29443924	19.66809668	22.59303996	26.07328857	29.07004208	33.31198903	35.73236925	45.47425269	47.30571208	49.92629672	51.21818409	53.2603325	54.87667005	65.64658997	73.12930852	89.98386049	95.26190005	96.76620165	99.38819683	128.5338374	129.2549641	130.3381692	137.4229959	142.2712878	146.1312946	0.070887881	0.024666011	-0.090924936	-0.133801115	0.10888739	0.034295872	-0.055326541	0.03905861	-0.103260522	0.075346571	0.159874675	-0.101991562	0.096462663	-0.028514799	-0.184052194	0.22232402	-0.133499102	-0.195320881	0.308378566	-0.305977287
-0.286521739	0.127826087	0.32	9.498119121	11.93020637	15.26932466	19.51998919	22.57549078	26.12923092	29.10273169	33.30768649	35.71020211	45.47338209	47.34286052	49.93188301	51.20736382	53.26260742	54.88458248	65.65262009	73.13454789	89.97804585	95.27605429	96.75426473	99.3808779	128.5321288	129.2570907	130.3396302	137.3956524	142.2792596	146.1624884	0.10644222	-0.000686032	-0.102441512	-0.155138499	0.131740664	0.035157384	-0.056239561	0.032038311	-0.09458668	0.078499027	0.167791594	-0.112799119	0.088007124	-0.033033236	-0.172884716	0.216640804	-0.125032483	-0.200734129	0.301543239	-0.29121265
-0.284782609	0.12173913	0.32	9.468324931	11.99104155	15.24826782	19.36869158	22.5631586	26.18649784	29.13657771	33.30048971	35.69106273	45.46927494	47.38121535	49.9382665	51.1945433	53.263713	54.89331004	65.65490824	73.14253349	89.97069208	95.28862885	96.74431508	99.37476567	128.5305307	129.2590432	130.3409062	137.3703581	142.285918	146.1921019	0.139960927	-0.022920106	-0.115443424	-0.174437759	0.152870035	0.036308551	-0.057337017	0.024876791	-0.085791721	0.081297894	0.176191934	-0.123827976	0.080201122	-0.038412578	-0.161473179	0.21087397	-0.116379212	-0.205936339	0.292074574	-0.273839826
-0.283043478	0.115652174	0.32	9.434881391	12.05325442	15.23164999	19.21555438	22.55514425	26.24456389	29.17154944	33.2905682	35.67491122	45.46236529	47.42016121	49.94550731	51.17991532	53.26360323	54.90275856	65.65364246	73.15306992	89.96185947	95.29961142	96.73637143	99.36986347	128.5290566	129.2608124	130.3419958	137.3471339	142.2912873	146.2200554	0.171324379	-0.041901547	-0.13001044	-0.191613423	0.172205541	0.037773565	-0.058603326	0.017669663	-0.076963383	0.083760387	0.185003859	-0.135077049	0.073096622	-0.0445296	-0.149936882	0.205069589	-0.107598382	-0.210922325	0.280123883	-0.254055492
-0.281304348	0.109565217	0.32	9.398248209	12.11618906	15.21985262	19.06171786	22.55073514	26.30293236	29.20758382	33.27816089	35.66166744	45.45306096	47.45910343	49.95365239	51.16368044	53.26225259	54.91281973	65.64904307	73.165934	89.95160568	95.30902908	96.73041583	99.36617789	128.5277206	129.2623897	130.3428985	137.325999	142.295391	146.2462726	0.200486073	-0.057586824	-0.146206563	-0.206643221	0.18976249	0.039552376	-0.060019126	0.010515494	-0.068191665	0.085906023	0.194142429	-0.14653516	0.066736866	-0.051248643	-0.138398121	0.199273764	-0.098749259	-0.215689608	0.265919968	-0.232134055
-0.279565217	0.103478261	0.32	9.358914474	12.17917264	15.21324915	18.90814334	22.54937604	26.36114053	29.24457912	33.26357571	35.65121334	45.44173723	47.49747702	49.96273238	51.14604705	53.25965536	54.9233732	65.64135894	73.18087856	89.93998591	95.31694811	96.72639333	99.36371849	128.5265373	129.2637674	130.3436137	137.3069702	142.2982512	146.2706809	0.227455156	-0.070012749	-0.164073683	-0.219536953	0.205606447	0.041625383	-0.061561783	0.003511915	-0.059564896	0.087754963	0.203511116	-0.15818094	0.06115803	-0.058426755	-0.126978651	0.19353169	-0.089890292	-0.220238178	0.249760977	-0.208419321
-0.277826087	0.097391304	0.32	9.317389502	12.24152947	15.21219403	18.75564612	22.55063984	26.41876481	29.28238895	33.24718778	35.64339707	45.42873361	47.53475285	49.97275752	51.12723194	53.25582429	54.93428888	65.63086326	73.19763673	89.92705254	95.32347216	96.72421349	99.36249761	128.5255222	129.2649383	130.3441418	137.2900624	142.2998886	146.2932118	0.252280324	-0.07928765	-0.183624924	-0.230316059	0.219829773	0.043957719	-0.06320607	-0.003247977	-0.05116612	0.089326846	0.21300344	-0.169983073	0.056390496	-0.065918454	-0.115796427	0.187886786	-0.081078156	-0.224570262	0.232000788	-0.183310617
-0.276086957	0.091304348	0.32	9.27419535	12.30259496	15.2170088	18.60492766	22.55420058	26.47542448	29.32081695	33.22943559	35.63803834	45.41435325	47.57044187	49.98371287	51.10746157	53.25078896	54.94542955	65.61784924	73.21592635	89.91285519	95.32873858	96.72375377	99.36252983	128.5246906	129.2658959	130.3444834	137.275288	142.3003227	146.3138011	0.275036017	-0.085584822	-0.20483821	-0.239000783	0.232536593	0.046503129	-0.064924994	-0.009678578	-0.043070158	0.09064006	0.222504807	-0.181900709	0.052459583	-0.073579877	-0.104962862	0.182379988	-0.07236699	-0.228690049	0.21303152	-0.157245018
-0.274347826	0.085217391	0.32	9.229860114	12.36173047	15.22796486	18.4566054	22.55981056	26.53078476	29.35961265	33.21081618	35.6349345	45.39886378	47.60409796	49.99555286	51.08697388	53.24459378	54.95665348	65.60262549	73.23545462	89.89744047	95.33291341	96.72486434	99.36383147	128.5240582	129.2666347	130.3446394	137.2626575	142.2995715	146.3323896	0.29581153	-0.089137648	-0.227651328	-0.245602422	0.2438336	0.049207453	-0.066690717	-0.015703923	-0.035341546	0.091711338	0.231894816	-0.193884099	0.049385528	-0.081272197	-0.094580654	0.177049159	-0.063807722	-0.232603429	0.193264163	-0.130677595
-0.272608696	0.079130435	0.32	9.184912081	12.41833832	15.24526294	18.31124111	22.56728161	26.58455862	29.39846883	33.19187918	35.63386704	45.38249928	47.63531995	50.00819509	51.06602072	53.2372959	54.96781714	65.58551152	73.25592266	89.88085183	95.33618537	96.72737411	99.36641992	128.5236405	129.2671497	130.3446113	137.2521794	142.2976518	146.348923	0.31470277	-0.090234864	-0.2519596	-0.250118715	0.253824642	0.052011715	-0.068475491	-0.021258913	-0.02803345	0.092555592	0.241050052	-0.205875117	0.047182503	-0.08886423	-0.084742286	0.171928679	-0.055447578	-0.236317699	0.17310963	-0.104062039
-0.270869565	0.073043478	0.32	9.139874265	12.47187686	15.26900944	18.16936793	22.5764698	26.63650736	29.437021	33.1732196	35.63460791	45.36546268	47.66375323	50.02151413	51.04487059	53.22896313	54.97877779	65.56683326	73.27702998	89.86312943	95.33875926	96.73109722	99.37031282	128.5234526	129.2674367	130.3444006	137.2438598	142.2945794	146.3633524	0.331806412	-0.089214252	-0.277617462	-0.25253134	0.262607741	0.054854796	-0.070252516	-0.026289771	-0.021187475	0.093185906	0.249847423	-0.217807364	0.04585636	-0.096234297	-0.075529122	0.167049161	-0.047329742	-0.239841274	0.152962053	-0.077833427
-0.269130435	0.066956522	0.32	9.095259182	12.52187434	15.29918985	18.03151838	22.58726366	26.68644	29.4748494	33.15546995	35.63692541	45.34792827	47.6890908	50.03533517	51.02381174	53.2196718	54.98939595	65.5469188	73.2984787	89.8443098	95.34084944	96.73583985	99.37552727	128.5235091	129.2674922	130.3440095	137.2377029	142.2903689	146.3756341	0.347215904	-0.086453228	-0.30444446	-0.252805032	0.270273581	0.057675675	-0.071996604	-0.030753827	-0.014834239	0.093613621	0.258167873	-0.229605311	0.045400819	-0.103271374	-0.067011079	0.16243733	-0.039493136	-0.243183398	0.133185704	-0.052394573
-0.267391304	0.060869565	0.32	9.051563746	12.5679403	15.33563935	17.8982545	22.59957483	26.73421142	29.51148412	33.13929058	35.64058938	45.33004432	47.71107402	50.04942852	51.00315507	53.20950492	54.99953773	65.52609432	73.31997753	89.82442577	95.34267355	96.74140656	99.38207887	128.5238238	129.2673135	130.3434401	137.2337107	142.2850341	146.3857305	0.361018952	-0.082355589	-0.332235146	-0.250888755	0.276904924	0.060415224	-0.073684563	-0.034618912	-0.008994488	0.093848475	0.265900286	-0.241181951	0.045791808	-0.109875697	-0.059246727	0.158116	-0.031972348	-0.246353848	0.114106049	-0.028106436
-0.265652174	0.054782609	0.32	9.009264225	12.60977319	15.37800986	17.77020334	22.61333104	26.77971945	29.54641359	33.12535883	35.64537566	45.31193529	47.7294927	50.06350558	50.98323629	53.19855027	55.00907691	65.50468035	73.34124543	89.80350604	95.34444694	96.74760628	99.38998088	128.5244096	129.2668986	130.3426949	137.2318833	142.2785882	146.3936092	0.373296012	-0.077334761	-0.36077028	-0.24672035	0.282576534	0.063017538	-0.075295204	-0.037862534	-0.003680569	0.093898753	0.272945231	-0.252434522	0.046979908	-0.115958899	-0.05228376	0.15410417	-0.024797637	-0.249362654	0.096004921	-0.005282637
-0.263913043	0.048695652	0.32	8.968811283	12.64716307	15.42573186	17.6481005	22.62847054	26.82290094	29.57909698	33.11435584	35.65106962	45.29370399	47.74418474	50.07721753	50.96441619	53.18689887	55.01789686	65.48298831	73.36201481	89.78157505	95.3463779	96.75425729	99.39924319	128.5252781	129.2662462	130.3417763	137.2322187	142.2710438	146.3992438	0.384119543	-0.07179502	-0.389824234	-0.240237863	0.287355416	0.065430804	-0.076808973	-0.040471048	0.001101951	0.093771454	0.279218268	-0.263238395	0.048881321	-0.121443865	-0.046159668	0.150417182	-0.017995042	-0.252219825	0.079119205	0.015812525
-0.262173913	0.042608696	0.32	8.930625122	12.67998891	15.47796759	17.53284635	22.64493813	26.86372714	29.60898014	33.10695146	35.657469	45.27543328	47.75503483	50.09015831	50.94707778	53.17464344	55.02589221	65.46131739	73.38203447	89.75865255	95.34866378	96.76119159	99.40987153	128.5264394	129.2653559	130.3406871	137.234713	142.2624136	146.4026137	0.393553712	-0.066112912	-0.419159724	-0.231403817	0.291301193	0.067607736	-0.078207178	-0.042438884	0.005352643	0.093472435	0.284652473	-0.273440168	0.051368771	-0.126264361	-0.040902556	0.147066949	-0.011586534	-0.2549351	0.063642283	0.034963247
-0.260434783	0.036521739	0.32	8.895090836	12.70821088	15.53355145	17.42557869	22.66268202	26.90219845	29.6355152	33.10378675	35.66438602	45.25718764	47.76197272	50.10187378	50.93161807	53.16187723	55.03297036	65.43995178	73.40107204	89.73475348	95.35148797	96.76825818	99.42186657	128.5279022	129.2642278	130.33943	137.2393604	142.2527099	146.403704	0.401654444	-0.060621264	-0.448496235	-0.220253486	0.294466562	0.069505623	-0.079470947	-0.043767909	0.009074681	0.093006558	0.289200006	-0.282852567	0.054265119	-0.130364598	-0.036531998	0.14406221	-0.005590222	-0.257517708	0.049727309	0.051999504
-0.258695652	0.030434783	0.32	8.862554097	12.73185853	15.59091413	17.3277648	22.68165158	26.93833885	29.65818271	33.10545479	35.67164895	45.23901438	47.76497056	50.11187895	50.91843286	53.14869283	55.03905273	65.41915823	73.4189161	89.70988764	95.35501768	96.77532568	99.43522314	128.5296734	129.262863	130.3380075	137.2461532	142.2419455	146.4025055	0.408469646	-0.055597616	-0.477432242	-0.206985041	0.296897761	0.071086039	-0.080580009	-0.044466845	0.012273437	0.092377802	0.292832585	-0.291255399	0.057344115	-0.133698768	-0.033059858	0.141408816	-2.06E-05	-0.259976162	0.037491586	0.066793092
-0.256956522	0.024347826	0.32	8.833317118	12.75101654	15.64799548	17.24130637	22.7017959	26.97219033	29.67651536	33.11248093	35.67910329	45.22094449	47.76403986	50.1196844	50.90789307	53.13518121	55.04407586	65.39918386	73.43537788	89.68405937	95.35940239	96.78228418	99.44992973	128.5317578	129.2612632	130.3364225	137.2550821	142.2301332	146.3990146	0.414039557	-0.05125796	-0.505298275	-0.192113617	0.298635018	0.072314303	-0.081511511	-0.044550647	0.014955281	0.091589371	0.29554093	-0.298407782	0.060343419	-0.136230628	-0.030491055	0.139110007	0.005111307	-0.262318091	0.027021324	0.079253162
-0.255217391	0.01826087	0.32	8.807635349	12.76580953	15.70217249	17.16862913	22.72306243	27.00380702	29.69012137	33.12530316	35.6866125	45.20299348	47.759228	50.12483117	50.90031322	53.12143094	55.04799228	65.38025449	73.45029259	89.65726755	95.36477285	96.78904645	99.46596783	128.5341582	129.259431	130.3346774	137.2661356	142.2172868	146.3932334	0.418397163	-0.047755621	-0.530933223	-0.176696948	0.299712966	0.073158751	-0.082239027	-0.044039741	0.017126537	0.090643795	0.297333301	-0.304075128	0.062993285	-0.137933175	-0.028824187	0.137166707	0.009797517	-0.264550075	0.018376395	0.08932157
-0.253478261	0.012173913	0.32	8.785714536	12.77638766	15.75027704	17.11268159	22.7453966	27.03325	29.6987057	33.14425532	35.69405873	45.1851617	47.75061452	50.12693027	50.89591575	53.10752742	55.05077121	65.362573	73.46352045	89.62950523	95.37124055	96.79554862	99.48331171	128.5368754	129.2573697	130.3327749	137.2793011	142.2034204	146.3851692	0.421568656	-0.045184235	-0.552450786	-0.162566754	0.300161015	0.07358991	-0.082731951	-0.042958966	0.018792628	0.089542989	0.298233356	-0.308069104	0.065058885	-0.138788428	-0.028052058	0.135577778	0.014033046	-0.266677557	0.011594671	0.096968447
-0.25173913	0.006086957	0.32	8.767708752	12.78291416	15.78883759	17.07670684	22.7687412	27.0605818	29.70208713	33.16955389	35.70134335	45.16743481	47.73830755	50.12569964	50.89479792	53.09355235	55.05239904	65.34631824	73.47494735	89.60075985	95.3788974	96.80175049	99.5019281	128.5399076	129.2550836	130.3307171	137.2945639	142.1885491	146.3748345	0.423573922	-0.043583442	-0.567234559	-0.152328708	0.300003679	0.073579636	-0.082955326	-0.041336233	0.019957355	0.088288345	0.298277593	-0.310290652	0.066386095	-0.138787338	-0.02816204	0.134340286	0.01781557	-0.268704754	0.006695859	0.102188085
-0.25	0	0.32	8.753718969	12.78555551	15.81468004	17.06365221	22.79303654	27.08586175	29.70020951	33.20129072	35.70838755	45.14978364	47.72244015	50.12099013	50.8969099	53.07958319	55.05287962	65.33164405	73.48448524	89.57101289	95.38781579	96.80763546	99.52177631	128.5432508	129.2525776	130.3285064	137.3119081	142.1726888	146.3622468	0.424427055	-0.042945847	-0.572552647	-0.148741597	0.299260843	0.073100292	-0.082870159	-0.039200854	0.020622307	0.086880772	0.297512622	-0.310760366	0.06693479	-0.137929805	-0.029136316	0.133449721	0.021145266	-0.270634635	0.003684653	0.104995307
-0.238095238	0	0.304761905	8.532494745	12.92844157	15.19355511	17.0466511	22.23909181	27.10722458	29.69929092	33.17022888	35.78289601	45.08021759	47.77619952	50.28862622	50.85580756	53.2718279	55.12619994	65.31738467	73.75886603	89.61753588	95.27474541	96.80338562	99.30873154	128.5475149	129.2442928	130.3832335	137.2214653	142.2009132	146.5706981	0.429823917	-0.096433502	-0.525914089	-0.140386333	0.299891607	0.090753346	-0.071429166	-0.086957863	0.006903845	0.103045346	0.301541509	-0.289630376	0.047671705	-0.127137623	-0.035212132	0.149794342	-0.012848697	-0.250160387	0.034728221	0.073350472
-0.226190476	0	0.28952381	8.28989522	12.93816052	14.61196325	17.03960724	21.63079188	27.08544005	29.76071083	33.17953018	35.87907317	44.99935274	47.79945912	50.38450033	50.88428101	53.46676671	55.2055121	65.27993684	74.08084276	89.62842728	95.16548322	96.80316567	99.10029808	128.5539718	129.2376614	130.4350725	137.1507451	142.2110757	146.7746394	0.435017692	-0.246738917	-0.356420029	-0.153807375	0.29629579	0.093522853	-0.049641611	-0.127202053	-0.008083918	0.119058397	0.298881155	-0.194453257	-0.041985688	-0.11638596	-0.03861577	0.162291543	-0.044893056	-0.22555881	0.063790851	0.042008159
-0.214285714	0	0.274285714	8.029169135	12.71483991	14.17674301	17.02752026	20.98712304	27.01902082	29.88006622	33.2146796	36.00323184	44.91565697	47.78921863	50.37040934	51.01926904	53.66191409	55.28865459	65.22236115	74.44759471	89.60100022	95.06153508	96.80824379	98.89611276	128.562241	129.2322477	130.4840966	137.100418	142.2025842	146.9737566	0.440581077	-0.515430588	-0.061000835	-0.17150299	0.289377269	0.081990412	-0.018022426	-0.15975939	-0.024877274	0.134059536	0.291907875	-0.077010547	-0.152059423	-0.105729803	-0.039326595	0.170703105	-0.074435474	-0.197159477	0.089111	0.012897552
-0.202380952	0	0.259047619	7.752779301	12.22132432	13.91941909	17.00583742	20.3271398	26.92469075	30.03628648	33.2623893	36.16262681	44.83534668	47.74556841	50.28785109	51.21723397	53.85516709	55.37312	65.14857935	74.85531252	89.53369311	94.964272	96.81911425	98.69558855	128.5718397	129.2275975	130.5303795	137.0710248	142.1751228	147.1677282	0.44688499	-0.721335787	0.173062199	-0.18869675	0.280051356	0.061155438	0.019053698	-0.184742972	-0.043795389	0.147625564	0.282474487	-0.013831908	-0.207546321	-0.095174525	-0.037529234	0.175103894	-0.101263127	-0.165437886	0.109342776	-0.012243268
-0.19047619	0	0.243809524	7.462301541	11.56423828	13.72199161	16.97269403	19.67281677	26.82309254	30.20490519	33.31108618	36.36409385	44.76285622	47.6707086	50.17419692	51.43838199	54.04473147	55.45624586	65.06293957	75.29955174	89.42630085	94.87450932	96.83560712	98.49810522	128.5821986	129.223284	130.5739712	137.0629524	142.1286326	147.3561861	0.454172025	-0.800957999	0.278873632	-0.204033408	0.269827706	0.036120699	0.057027141	-0.202454013	-0.064684032	0.159603923	0.271854408	0.017296268	-0.23171022	-0.084658097	-0.033603661	0.175806127	-0.125423067	-0.131038686	0.123732436	-0.031997411
-0.178571429	0	0.228571429	7.158399474	10.83654721	13.47649865	16.92695166	19.04983932	26.73047667	30.36678751	33.35124172	36.61233845	44.70120262	47.56812268	50.04312509	51.66655495	54.22907928	55.53541556	64.96981453	75.77555562	89.27999471	94.79226554	96.8570725	98.30316542	128.5926902	129.2189521	130.6148778	137.0764109	142.0632875	147.5386797	0.462608437	-0.826820088	0.326288238	-0.218045987	0.261342714	0.010352572	0.092847611	-0.21362351	-0.086769358	0.170010999	0.260778906	0.034257884	-0.242975403	-0.074039711	-0.028102967	0.173269332	-0.1471266	-0.094749318	0.132132344	-0.04526175
-0.166666667	0	0.213333333	6.840867572	10.07886314	13.12706028	16.86766953	18.48509975	26.65684759	30.51059734	33.37582381	36.90847474	44.65220332	47.44203678	49.89973139	51.89431711	54.40691733	55.60824951	64.8732802	76.27851071	89.09710743	94.71678101	96.88257271	98.11051142	128.6026669	129.2143541	130.6530504	137.1114145	141.9794645	147.714647	0.472319556	-0.834667509	0.348632527	-0.232821624	0.258558893	-0.014044744	0.124895159	-0.219537196	-0.108814812	0.178982832	0.249536946	0.043911072	-0.248311149	-0.063095083	-0.02172698	0.168019467	-0.166662826	-0.057427169	0.134893085	-0.051100351
-0.154761905	0	0.198095238	6.508733889	9.30876535	12.64689468	16.79415092	18.00028359	26.60686027	30.63202855	33.38054754	37.24953131	44.61653824	47.2971679	49.74633361	52.11723897	54.57715323	55.67277228	64.77689427	76.80372569	88.88074107	94.64676268	96.91103346	97.92021461	128.6115071	129.209369	130.6883851	137.1677662	141.8777162	147.8833997	0.483412883	-0.835748981	0.355355314	-0.251439265	0.265881673	-0.035760413	0.152541707	-0.221807511	-0.129547144	0.186759214	0.238085388	0.049071721	-0.250334721	-0.051515563	-0.015298696	0.16058741	-0.184333006	-0.019909159	0.132702166	-0.048403472
-0.142857143	0	0.182857143	6.160411114	8.535143441	12.0306288	16.70639564	17.60454832	26.58122997	30.73197392	33.36361724	37.62913041	44.5936443	47.13872765	49.58422273	52.3321734	54.73885155	55.72754664	64.68357343	77.34674184	88.63430536	94.58074487	96.94131691	97.73276549	128.6186656	129.2040045	130.7207375	137.2450481	141.7587457	148.0441251	0.495992204	-0.833705437	0.349824919	-0.276490961	0.285817687	-0.053940687	0.175758366	-0.221961767	-0.148062514	0.193686252	0.226135437	0.051089614	-0.249995658	-0.038907677	-0.009748268	0.151467324	-0.200407101	0.017061278	0.126429117	-0.035097283
-0.130952381	0	0.167619048	5.793883015	7.763139021	11.29046623	16.60593682	17.29226421	26.57796893	30.81461667	33.32505528	38.03886449	44.58142061	46.97266104	49.41427643	52.53665314	54.89117512	55.77177029	64.59555644	77.90338939	88.36109298	94.51744515	96.9721499	97.54923858	128.6237228	129.1983781	130.7499476	137.3426185	141.6233873	148.1959077	0.51016518	-0.829777265	0.334759214	-0.307697192	0.316396158	-0.068044113	0.194796769	-0.221149397	-0.16396869	0.200222209	0.213209833	0.050716975	-0.247521819	-0.024790624	-0.006106616	0.141091198	-0.21509866	0.052869768	0.117008339	-0.005887445
-0.119047619	0	0.152380952	5.40691117	6.99596527	10.44856199	16.4967068	17.04759101	26.59336832	30.88584125	33.2659551	38.46967888	44.57572458	46.80611347	49.23722911	52.7286449	55.03330921	55.80533583	64.51443413	78.46980589	88.0639611	94.45602968	97.00158092	97.3718724	128.6264277	129.1926832	130.7758721	137.4596158	141.4725924	148.33777	0.52604601	-0.824333585	0.312756471	-0.340823866	0.351087397	-0.077785476	0.209974045	-0.220081588	-0.177274133	0.206917768	0.198695985	0.048431797	-0.242789501	-0.008592398	-0.005506214	0.129815373	-0.228552926	0.087030343	0.105363363	0.056460797
-0.107142857	0	0.137142857	4.997247181	6.235682748	9.528861205	16.38486381	16.85166006	26.62278136	30.9520549	33.18791285	38.91283492	44.56971084	46.64806795	49.05383219	52.90644113	55.16436696	55.82886134	64.4412249	79.04242937	87.74514466	94.3962504	97.02300201	97.2080433	128.6267268	129.1871468	130.7984185	137.5949702	141.3074221	148.468725	0.543753728	-0.817361353	0.285674602	-0.37083959	0.383047964	-0.083110253	0.22157865	-0.219123619	-0.188178834	0.214303829	0.18196408	0.044573925	-0.235484175	0.010344309	-0.009174794	0.11791608	-0.240843646	0.11916277	0.092361443	0.228887938
-0.095238095	0	0.121904762	4.562834909	5.483599909	8.55233721	16.27707611	16.68829298	26.66126102	31.01936076	33.09270381	39.36037396	44.55333415	46.50983891	48.86498784	53.06861214	55.28327468	55.84370594	64.3764744	79.61797696	87.40619536	94.3384545	96.98367186	97.11170938	128.6247746	129.1819872	130.817573	137.7474202	141.1290433	148.5878364	0.563403815	-0.808623066	0.254412751	-0.39601292	0.40955891	-0.084176056	0.229871928	-0.218425869	-0.196884539	0.222568522	0.162668818	0.039411579	-0.225180652	0.032700922	-0.018371799	0.105592247	-0.251975302	0.148964033	0.078785102	0.454175564
-0.083333333	0	0.106666667	4.1019871	4.74053419	7.535604023	16.17876181	16.54657847	26.70407549	31.09298924	32.9821539	39.80517665	44.51394069	46.40451844	48.67189814	53.21398224	55.38863614	55.85198777	64.32036202	80.1934154	87.04802542	94.28348917	96.85019179	97.11788103	128.6209212	129.1773817	130.8334195	137.9155338	140.9387294	148.6942738	0.585075616	-0.797661707	0.219079858	-0.417442402	0.431374483	-0.081331265	0.235136693	-0.218030431	-0.203450511	0.230973824	0.141276474	0.033181962	-0.211397155	0.058915292	-0.034109647	0.092974415	-0.261888507	0.176185217	0.065310874	0.249717495
-0.071428571	0	0.091428571	3.613511066	4.007026862	6.49121679	16.09364815	16.42056632	26.74709803	31.17692252	32.85813112	40.24071767	44.43929455	46.344059	48.47627027	53.34160831	55.47859788	55.85659857	64.27280139	80.76592897	86.67102968	94.2325358	96.71093462	97.14012137	128.6156782	129.1734463	130.8461433	138.097729	140.7378641	148.7873558	0.608620778	-0.783554295	0.179177275	-0.436447081	0.449829436	-0.075083027	0.237725239	-0.217937275	-0.20765592	0.237423957	0.119378299	0.026125974	-0.193651751	0.088285928	-0.056229698	0.080138502	-0.270466908	0.200618437	0.052489885	0.162908186
-0.05952381	0	0.076190476	3.096686271	3.283610535	5.428449152	16.02419501	16.30773559	26.78705277	31.27368531	32.72259738	40.6605191	44.32279726	46.33428803	48.28064579	53.45074966	55.55086856	55.86107189	64.23352872	81.33288741	86.27525984	94.18691268	96.58397348	97.16252746	128.6096669	129.1702314	130.8560199	138.2922894	140.5279505	148.8665728	0.631540584	-0.76258384	0.133567794	-0.453500622	0.465564697	-0.066047814	0.238072529	-0.218133194	-0.208780467	0.238985965	0.098918739	0.018532477	-0.171538097	0.116724525	-0.081100382	0.067122602	-0.277543742	0.22209247	0.040728233	0.117275919
-0.047619048	0	0.060952381	2.547204129	2.574959244	4.35406702	15.97204924	16.20756839	26.82160168	31.38429118	32.57768705	41.05711753	44.16734995	46.37151531	48.08899837	53.54082861	55.60342084	55.86877739	64.20217808	81.89181299	85.86062786	94.1478863	96.47427562	97.18242188	128.6035562	129.1677299	130.863389	138.4973635	140.3106327	148.9315876	0.377624631	-0.456291716	0.07998733	-0.468440487	0.478618674	-0.054884427	0.236653782	-0.218583731	-0.205123098	0.232831423	0.080688515	0.010815731	-0.144828016	0.134058313	-0.098834047	0.053944469	-0.28290377	0.240469833	0.030267811	0.086183187
-0.035714286	0	0.045714286	1.865079553	1.981703408	3.273044476	15.93827179	16.12060686	26.84927935	31.50831154	32.42580959	41.41996998	43.98552479	46.44334459	47.90792309	53.61138995	55.63643601	55.88087387	64.17834592	82.44032964	85.42713252	94.11652663	96.38518548	97.19872488	128.597999	129.1658935	130.8686173	138.7109127	140.0877644	148.9822126	-0.705864189	0.693130883	0.01329932	-0.480873445	0.48877821	-0.042220626	0.23385265	-0.219152847	-0.192853963	0.21544249	0.063800269	0.003673018	-0.113594395	0.128133682	-0.097280401	0.040617131	-0.286263673	0.255623955	0.021170875	0.061439207
-0.023809524	0	0.03047619	1.171878882	1.381545218	2.189522088	15.92340916	16.04790278	26.86931254	31.6439306	32.26986444	41.73094757	43.79988195	46.53057153	47.7490467	53.66207239	55.65381486	55.89468924	64.16164774	82.97599634	84.97518752	94.09362971	96.31941333	97.21079041	128.5935718	129.1646537	130.8720545	138.9304394	139.8616923	149.0183723	-0.669361143	0.750722323	-0.081191583	-0.490411105	0.495796482	-0.028592838	0.22949361	-0.219186756	-0.163502425	0.179270834	0.046210147	-0.001620647	-0.078327266	0.097519848	-0.074621408	0.027160334	-0.287125497	0.267286909	0.0133144	0.039762134
-0.011904762	0	0.015238095	0.477006564	0.749506396	1.11046737	15.92751569	15.9907	26.88138472	31.78706019	32.11443039	41.95591511	43.64849798	46.60631635	47.63292523	53.69260075	55.66131218	55.9054682	64.15176775	83.49512725	84.50693427	94.07971025	96.27905291	97.21819499	128.5907246	129.1639425	130.8739894	139.1510776	139.6371717	149.0400576	-0.573667831	0.835038894	-0.261349765	-0.496700152	0.499424733	-0.014417192	0.218788991	-0.213492556	-0.101584882	0.109646757	0.025287984	-0.003074754	-0.039995153	0.051724295	-0.039526529	0.013606363	-0.283134198	0.273396114	0.006402014	0.019575559
0	0	0	0	0	0	15.94945402	15.95060092	26.88541185	31.89930109	31.9735012	42.04176092	43.90345746	46.63756172	47.46982213	53.70279752	55.14732423	55.90949427	64.59523538	83.92350223	84.05436255	94.28303154	96.26544507	97.06918731	128.5897429	129.0223388	130.8746122	139.3565705	139.4703584	149.1934219	0	0	0	0	0	0	0	0	0	0	0	0	0	0	0	0	0	0	0	0
0	0	0	0	0	0	15.94945402	15.95257369	26.88541185	31.89930109	32.11093227	42.04176092	42.46702857	46.63756172	47.89842045	53.70279752	55.90949427	59.51646586	60.54521839	83.92350223	84.27347739	93.34325837	96.26544507	97.70940484	128.5897429	129.8035393	130.8746122	139.1168773	139.4703584	148.4152351	0	0	0	0	0	0	0	0	0	0	0	0	0	0	0	0	0	0	0	0
0.017857143	0	0	0.366337395	0.911373483	1.016930507	15.95411064	15.97516753	26.875283	31.89398064	32.13779587	42.02055751	42.44830665	46.65267365	47.9165091	53.69291319	55.89466876	59.51016131	60.55046509	83.8869374	84.28671499	93.34069506	96.28782262	97.71567941	128.5887334	129.8047313	130.8737326	139.1138418	139.4765268	148.4074929	0.187508781	-0.727213836	0.539661763	-0.030974101	0.030242696	6.72E-05	-0.001068505	-4.89E-05	-0.00034485	0.000365908	0.00469398	-0.004903895	0.004428798	-5.09E-05	-1.28E-05	-0.000238378	-0.111944183	0.117329204	-0.000579731	-0.048747855
0.035714286	0	0	1.12109708	1.691504787	1.962718432	15.96810189	16.04317377	26.84564326	31.87851385	32.2170943	41.95759489	42.39331029	46.69689868	47.96993628	53.66300995	55.85065156	59.49131458	60.56597838	83.78771475	84.31690409	93.33421183	96.35308687	97.73429919	128.5856587	129.808257	130.8710909	139.1053835	139.4944774	148.3843287	0.259649908	-0.513314385	0.253310372	0.022536632	-0.024016901	0.000525201	-0.009302275	0.007146954	-0.002661498	0.002809506	0.008675406	-0.009432492	0.009084061	-0.000412975	-9.32E-05	-0.000315928	-0.169129659	0.180239392	-0.004409803	-0.093724048
0.053571429	0	0	1.812262496	2.450869333	2.923151823	15.9908321	16.15789455	26.79861103	31.85395205	32.34552698	41.8546536	42.30532092	46.76716583	48.05632473	53.61235069	55.77879487	59.46012944	60.59110721	83.64016677	84.35246606	93.32700067	96.45612076	97.76465948	128.5803898	129.8139682	130.8666796	139.0931081	139.5228773	148.3459304	0.303788455	-0.411565479	0.106539904	0.060277203	-0.062488365	0.001707281	-0.022419248	0.019426537	-0.008460219	0.008858781	0.011395975	-0.013279878	0.014208902	-0.001421842	-0.000267153	-0.000110603	-0.188543873	0.205979495	-0.013756759	-0.132058393
0.071428571	0	0	2.475295205	3.211504247	3.875487303	16.02147681	16.32121327	26.73736807	31.82167227	32.51839126	41.71423792	42.18915931	46.85909916	48.17211696	53.53975645	55.68127175	59.41695197	60.62485606	83.4517132	84.39028324	93.32322924	96.58973797	97.80577693	128.572741	129.8216273	130.8604903	139.0789363	139.5602355	148.2926107	0.338716542	-0.364283405	0.02250379	0.092015962	-0.0948085	0.003854454	-0.036921964	0.033475833	-0.018440748	0.019105969	0.012551195	-0.016243895	0.020065654	-0.003447192	-0.000500898	0.000441855	-0.190745147	0.215236837	-0.029480028	-0.162145787
0.089285714	0	0	3.111868845	3.974772925	4.812789752	16.05903129	16.53532529	26.6657956	31.78349828	32.72993577	41.53910046	42.0504995	46.96778611	48.31301405	53.44369622	55.56096845	59.36227152	60.66599292	83.22646745	84.43170852	93.32700374	96.745971	97.85632774	128.5625074	129.8309228	130.8525194	139.0646737	139.6052954	148.2248048	0.370344467	-0.339070487	-0.03755303	0.120414583	-0.123388943	0.007109947	-0.05119081	0.047914786	-0.032354431	0.033088889	0.012059359	-0.018212791	0.026909924	-0.006873139	-0.000709854	0.001352819	-0.185282831	0.217539905	-0.051219027	-0.183432487
0.107142857	0	0	3.719999086	4.739847843	5.729160825	16.10239664	16.80226471	26.588177	31.74175166	32.97376082	41.33187325	41.89526481	47.08842022	48.47435389	53.32244687	55.42134335	59.29671197	60.71315694	82.96801097	84.47933919	93.34168757	96.91704276	97.91470421	128.5495058	129.8414923	130.8427792	139.0518654	139.6571349	148.1430632	0.400403999	-0.326746263	-0.085045714	0.146369979	-0.148768773	0.011534394	-0.064641035	0.062429975	-0.049143543	0.049473952	0.009985306	-0.019114922	0.034923378	-0.012040482	-0.000785221	0.002598896	-0.176395818	0.216974139	-0.077860676	-0.195947477
0.125	0	0	4.296569543	5.505375941	6.618942024	16.15044978	17.12322796	26.50902685	31.69926728	33.24317188	41.09488372	41.72919811	47.21672096	48.6513362	53.17436103	55.26623919	59.22101237	60.76494088	82.68027707	84.53567885	93.36964114	97.09591086	97.97909177	128.533613	129.8529529	130.8313109	139.0417742	139.7151328	148.0480384	0.428801211	-0.323606119	-0.124082727	0.170233373	-0.170885751	0.017126174	-0.077057284	0.077080552	-0.067333338	0.066485776	0.006462283	-0.018849186	0.044100253	-0.019152358	-0.000621947	0.00413992	-0.166138753	0.215346816	-0.107980599	-0.199861946
0.142857143	0	0	4.838013388	6.269707274	7.477105103	16.20209016	17.497685	26.43304502	31.65943544	33.53142584	40.83013349	41.55762221	47.3491477	48.83904887	52.99828776	55.09962885	59.13599996	60.81993527	82.36770432	84.60258592	93.41226022	97.27646728	98.04756791	128.5147952	129.864935	130.8181991	139.0353722	139.7789237	147.940463	0.454503653	-0.327687271	-0.155987902	0.192144998	-0.189499635	0.023834061	-0.088340888	0.092022266	-0.085511913	0.082407585	0.001639789	-0.017203915	0.054098819	-0.02816558	-0.000138978	0.005929744	-0.155584567	0.213433606	-0.14013729	-0.195163925
0.160714286	0	0	5.340712964	7.030880693	8.299895306	16.25626986	17.92233826	26.36515827	31.6262943	33.83187966	40.53937734	41.38536599	47.48296846	49.032257	52.79419079	54.92529488	59.04256058	60.87673468	82.03517814	84.68103179	93.47015943	97.45352074	98.11822169	128.4931278	129.8771168	130.8035842	139.0333127	139.8483765	147.8211202	0.475990481	-0.337682219	-0.18072416	0.212147754	-0.204402415	0.031554317	-0.098427666	0.107410332	-0.102675963	0.095934101	-0.004339753	-0.013752702	0.064084886	-0.038713842	0.000710418	0.007919513	-0.145307555	0.211499104	-0.173025334	-0.181406797
0.178571429	0	0	5.801388423	7.786578081	9.085389597	16.31202029	18.39009868	26.31059664	31.60467984	34.13806788	40.22425848	41.21680417	47.61623882	49.22486245	52.56402621	54.74649099	58.94161159	60.9339177	81.68793196	84.7710158	93.54338939	97.62266537	98.18928825	128.4688048	129.8892543	130.7876665	139.0358903	139.9235949	147.6908091	0.491599567	-0.352501863	-0.197596028	0.23023609	-0.21552118	0.040107835	-0.107263425	0.123366659	-0.118335205	0.106277329	-0.011344863	-0.00769035	0.072584051	-0.050114716	0.001936342	0.010056356	-0.135598925	0.209538159	-0.205532977	-0.157466921
0.196428571	0	0	6.21752432	8.534101425	9.83369669	16.36848782	18.88934758	26.27493546	31.60042379	34.44373088	39.8864918	41.05594801	47.74772237	49.40879653	52.31304938	54.56567623	58.83408227	60.99001835	81.33145052	84.87159074	93.6316257	97.78010934	98.25928371	128.4421416	129.9012013	130.7706999	139.0430092	140.0049253	147.5503081	0.49987487	-0.371033191	-0.205833974	0.24638283	-0.222907569	0.049195996	-0.114798584	0.139969597	-0.132435016	0.113090745	-0.019251324	0.002458905	0.077298953	-0.061478107	0.003514982	0.012280585	-0.126575029	0.207398754	-0.236745881	-0.121319012
0.214285714	0	0	6.58779072	9.270385785	10.54664408	16.42498628	19.40378407	26.26399894	31.62055867	34.74280508	39.52810828	40.90653286	47.87675717	49.57183174	52.0520157	54.38440684	58.72090486	61.04350784	80.97137366	84.98097911	93.73430382	97.92252835	98.32710698	128.4135707	129.9129167	130.7529735	139.0541772	140.0929546	147.4003422	0.49988914	-0.391973844	-0.20516394	0.260554124	-0.226616696	0.058341605	-0.120989396	0.157250737	-0.145221499	0.11633902	-0.027941449	0.019323694	0.074794023	-0.071873366	0.005393811	0.014523493	-0.118239109	0.204850869	-0.265925417	-0.070071882
0.232142857	0	0	6.912362957	9.992039463	11.22701131	16.48106785	19.91311886	26.28346524	31.67343171	35.02937235	39.15178725	40.7720668	48.00303811	49.69358753	51.80104272	54.20340788	58.60301738	61.09280345	80.61338717	85.09676088	93.85069481	98.0470319	98.39203525	128.383634	129.9244575	130.7347833	139.0685378	140.1884829	147.2415613	0.491452649	-0.413725016	-0.196252617	0.27271172	-0.226537852	0.066841913	-0.125801038	0.175192432	-0.157134499	0.116199376	-0.037314075	0.047050891	0.060284788	-0.080477453	0.007497484	0.016706704	-0.110521168	0.201629984	-0.292477976	-0.000988502
0.25	0	0	7.193041095	10.69538017	11.87757558	16.53660909	20.39480599	26.3379852	31.76853572	35.29753866	38.76133705	40.65581948	48.12620977	49.74090151	51.59415222	54.02277487	58.48137736	61.13631507	80.26308861	85.21610883	93.97992777	98.15136738	98.45349316	128.3529685	129.9359566	130.7164013	139.0849463	140.2924617	147.074534	0.475132245	-0.434359367	-0.180870002	0.282797882	-0.222300323	0.073797479	-0.129209229	0.193719472	-0.168749979	0.113018081	-0.047304725	0.08928937	0.029740313	-0.086648508	0.009733458	0.018743366	-0.103306386	0.197468526	-0.315923394	0.085553014
0.267857143	0	0	7.433118886	11.37640744	12.50031648	16.59190559	20.82685621	26.42977186	31.91574428	35.54114044	38.36248172	40.56073865	48.24490524	49.67393888	51.47359769	53.84222896	58.35698394	61.17253305	79.92582384	85.3360426	94.12097037	98.23440195	98.51055687	128.3222855	129.9475902	130.6980484	139.1020855	140.4058914	146.899763	0.452081679	-0.451676069	-0.161703832	0.29069658	-0.213390075	0.078304939	-0.131194341	0.212653571	-0.180730391	0.107306404	-0.057857712	0.140689583	-0.0116626	-0.089918945	0.011996881	0.020541079	-0.096456664	0.192121015	-0.335864895	0.182330516
0.285714286	0	0	7.637026544	12.03062488	13.09606262	16.64776539	21.19133542	26.557106	32.12355249	35.75297436	37.96437507	40.48929215	48.35368134	49.47948169	51.45917086	53.66137507	58.2309055	61.20015184	79.60649933	85.45367213	94.27258104	98.29652827	98.56154501	128.2923388	129.9595372	130.679881	139.1186091	140.5296846	146.7177258	0.423764252	-0.463306959	-0.141921832	0.296163347	-0.199510887	0.079830001	-0.131713842	0.231457462	-0.193587763	0.09974383	-0.068286091	0.183964535	-0.047319283	-0.089932127	0.014174771	0.022006352	-0.089827481	0.185384574	-0.351959125	0.276272252
0.303571429	0	0	7.809830682	12.65262006	13.66472687	16.70558357	21.47740084	26.71384782	32.39597814	35.9226997	37.58294772	40.44325473	48.42929896	49.20320284	51.52926183	53.47996393	58.10431017	61.21821523	79.30938506	85.56640346	94.43324665	98.33937537	98.60431342	128.263883	129.9719393	130.6619919	139.1332914	140.664504	146.528942	0.39167573	-0.466771622	-0.124698954	0.298717111	-0.180989683	0.078564058	-0.13062184	0.247892208	-0.206367745	0.091152506	-0.070104018	0.202517507	-0.069113888	-0.086341077	0.016149683	0.023050216	-0.083281153	0.177114312	-0.363882382	0.355901689
0.321428571	0	0	7.956694929	13.23537823	14.2061204	16.76735768	21.68239526	26.89095136	32.72793174	36.03175949	37.24833981	40.42349741	48.36906619	48.98407368	51.64776142	53.29822355	57.97849734	61.22626167	79.03793098	85.67208637	94.60111667	98.36488037	98.63719622	128.2376217	129.9848668	130.6444281	139.1451604	140.8105918	146.3340701	0.357143721	-0.459400874	-0.112894705	0.297499539	-0.15887762	0.075425956	-0.127478398	0.252007704	-0.210690536	0.082414809	-0.003261674	0.140825119	-0.081744084	-0.078657071	0.017803172	0.023594495	-0.076696956	0.167232344	-0.371287786	0.416187827
0.339285714	0	0	8.082391022	13.76957289	14.72107378	16.83555339	21.81048123	27.07951972	33.09853359	36.05019914	37.01299406	40.42988275	48.04511988	48.9769405	51.78672636	53.11744257	57.8549288	61.22444352	78.79462436	85.76909209	94.77394018	98.37452078	98.65979339	128.2141508	129.9982946	130.627221	139.1535938	140.9675998	146.1340361	0.321226167	-0.438354739	-0.108748251	0.291153953	-0.134633257	0.071614354	-0.12117496	0.214150953	-0.178902129	0.07433011	0.100267003	0.036477755	-0.09146898	-0.065985665	0.019019381	0.023578039	-0.06997821	0.155729585	-0.373747977	0.456235755
0.357142857	0	0	8.190921213	14.24370019	15.21204301	16.91265362	21.86991671	27.27340843	33.46044197	35.98028628	36.91829317	40.46139509	47.57554364	49.08019404	51.92646352	52.94134274	57.73525775	61.21359443	78.58091474	85.85632026	94.94900461	98.36918464	98.6731293	128.1939059	130.0120889	130.6104236	139.1583668	141.1344182	145.9302011	0.284691823	-0.401558623	-0.112923101	0.277884593	-0.109676241	0.068035549	-0.109518952	0.125170819	-0.104424316	0.067440717	0.138498596	-0.005379009	-0.103094485	-0.046536103	0.019689094	0.022962058	-0.063056267	0.142660571	-0.370678949	0.475674008
0.375	0	0	8.285284248	14.64644931	15.68188276	17.00020055	21.87066021	27.46970696	33.72781816	35.93077093	36.93324882	40.51660897	47.04670889	49.21782822	52.0476085	52.7800164	57.62135198	61.1952249	78.39722536	85.93314467	95.12306847	98.34960166	98.67926254	128.1771198	130.0260056	130.5941485	139.1596505	141.3089864	145.7245824	0.248050971	-0.350027923	-0.122681072	0.25597323	-0.085147387	0.064978521	-0.09078985	0.04514797	-0.048694423	0.061874183	0.149120737	-0.0209616	-0.121140496	-0.017268075	0.019714701	0.02173376	-0.055891368	0.128132888	-0.361244269	0.473968569
0.392857143	0	0	8.367393749	14.97126186	16.13065583	17.09739005	21.82323399	27.667148	33.80643105	36.02695042	37.01563995	40.59451392	46.48576131	49.37032553	52.1178186	52.6605331	57.51530424	61.17143725	78.24305818	85.99931617	95.29227582	98.31707632	98.68060958	128.1638025	130.0396944	130.5786007	139.1579662	141.4880512	145.5201514	0.21160755	-0.28922708	-0.131588276	0.22483247	-0.061940614	0.062106309	-0.070833126	0.007547652	-0.038047909	0.057226513	0.148778063	-0.026376996	-0.144299663	0.019739556	0.019016702	0.019907673	-0.048470629	0.112293682	-0.344249016	0.451697881
0.410714286	0	0	8.438139227	15.2197014	16.55301715	17.19994298	21.73881427	27.86362618	33.69679112	36.24876217	37.1714341	40.69555154	45.90765342	49.52989423	52.09122678	52.62634053	57.4194174	61.14476468	78.11718348	86.05484559	95.45204667	98.27419065	98.67931103	128.1537478	130.05271	130.5640998	139.1541056	141.6668296	145.3212436	0.17551358	-0.226673445	-0.132718465	0.185796156	-0.04088318	0.058615608	-0.058623554	0.016568366	-0.065335377	0.052472167	0.142209562	-0.02647995	-0.14311039	0.034574952	0.017542436	0.017524485	-0.040803742	0.095315963	-0.318059314	0.411051371
0.428571429	0	0	8.497564538	15.40051221	16.93802702	17.30044312	21.63010255	28.0539236	33.4871359	36.46024979	37.43190277	40.82228929	45.32759494	49.69011834	51.97886353	52.66677483	57.33614764	61.11795239	78.01789192	86.09988936	95.5969639	98.22517565	98.67691349	128.146571	130.0645294	130.5510824	139.1490269	141.8385395	145.1341024	0.139816063	-0.168345562	-0.120982607	0.14084052	-0.022930295	0.053428877	-0.051511236	0.044075963	-0.101444136	0.045938484	0.130583674	-0.023249931	-0.113084142	0.022482156	0.015277376	0.014647696	-0.03291735	0.07738684	-0.28064329	0.35457539
0.446428571	0	0	8.545126758	15.52565425	17.26907765	17.39126288	21.51247708	28.22825494	33.25688036	36.58997182	37.7689401	40.97781256	44.76755821	49.84261538	51.83775094	52.72879432	57.26798789	61.09370751	77.94327725	86.13465555	95.7207418	98.17584607	98.67438543	128.1417735	130.0745806	130.5400806	139.1437387	141.9938596	144.9674939	0.104493056	-0.117185678	-0.082508776	0.080394409	-0.009252743	0.045401864	-0.043795708	0.051811265	-0.109112294	0.035723403	0.113299022	-0.017911784	-0.081903226	0.011046689	0.012258168	0.011358847	-0.024849169	0.058698914	-0.229931116	0.283804833
0.464285714	0	0	8.57999145	15.60646854	17.45290287	17.53852551	21.40469656	28.37214252	33.05706856	36.65734956	38.08936829	41.15688777	44.2652018	49.97472797	51.70601034	52.78349191	57.21728213	61.07444802	77.89151577	86.15933975	95.81646803	98.13309327	98.67228563	128.1388288	130.08229	130.5316662	139.1391803	142.1206721	144.8330295	0.069479302	-0.073361058	0.08954583	-0.100907485	-0.001010718	0.033646803	-0.032681709	0.040755658	-0.087848204	0.021532972	0.088026435	-0.011602089	-0.053958062	0.004766558	0.008584296	0.00775229	-0.016642873	0.039445035	-0.164761705	0.199484969
0.482142857	0	0	8.601319076	15.65153335	17.49951031	17.7052111	21.32768809	28.46849044	32.92212707	36.689397	38.31194853	41.32404848	43.88892208	50.0681472	51.61080636	52.81941865	57.18598297	61.06207869	77.86111253	86.1740906	95.87739014	98.10383839	98.67092268	128.1372742	130.0871526	130.526365	139.1361136	142.205064	144.7442194	0.034683538	-0.035180643	0.040317954	-0.049502539	0.0014809	0.018081851	-0.017650251	0.021734556	-0.048426176	0.007729122	0.050615169	-0.005457154	-0.02710634	0.001679229	0.004422822	0.003930424	-0.008344409	0.01981595	-0.08643575	0.103357892
0.5	0	0	8.608501828	15.66599036	17.51482294	17.76383825	21.29954401	28.50258704	32.87443959	36.69891981	38.39083827	41.39835066	43.74240836	50.10254645	51.57555176	52.83184362	57.17539641	61.0578162	77.8510911	86.1789977	95.89835145	98.09340994	98.67045242	128.1367935	130.0888159	130.5245524	139.1350341	142.2348656	144.7129748	0	0	0	0	0	0	0	0	0	0	0	0	0	0	0	0	0	0	0	0
0.489583333	0.020833333	0	8.645013263	15.65131884	17.50677217	17.82545244	21.3187719	28.49831124	32.8564688	36.68038368	38.33893677	41.4535594	43.75967631	50.08721785	51.45510583	52.90954382	57.16806698	61.12961186	77.77989059	86.24656451	95.90079537	98.0790254	98.66088962	128.1350753	130.0893814	130.5228166	139.1469404	142.2419842	144.6998681	-4.20E-16	2.34E-15	1.37E-15	-1.22E-15	-2.46E-15	1.34E-16	-2.34E-17	7.01E-16	-1.39E-15	9.68E-16	-6.04E-16	-3.90E-16	1.39E-15	-4.44E-16	3.73E-17	-3.47E-17	1.73E-18	9.19E-17	-7.29E-16	-4.26E-16
0.479166667	0.041666667	0	8.751732256	15.61217514	17.48309941	18.00475736	21.37580594	28.48545108	32.80250299	36.62559239	38.19419358	41.60837448	43.81090661	50.04123589	51.15727318	53.08408643	57.14614359	61.33972022	77.57347915	86.44197093	95.90815702	98.03601164	98.63236344	128.1299225	130.0910868	130.5176559	139.1825267	142.2630602	144.6607728	-6.04E-16	5.75E-15	-4.38E-14	3.71E-14	5.34E-16	-7.08E-16	6.14E-16	1.69E-15	-2.13E-15	2.00E-15	-9.61E-16	1.30E-15	-1.19E-15	3.89E-16	-2.98E-16	8.67E-17	-1.84E-16	6.94E-17	-3.29E-16	3.93E-16
0.46875	0.0625	0	8.920649346	15.55951359	17.44511505	18.28878706	21.46881477	28.46391227	32.71243571	36.53692138	37.98130746	41.83854272	43.89444158	49.96461466	50.76756884	53.28335866	57.10981742	61.6737676	77.25041158	86.74633608	95.92051844	97.96480503	98.58535692	128.1213491	130.0939581	130.509209	139.241392	142.2972585	144.5963614	-1.99E-15	7.67E-15	-3.74E-15	-4.63E-15	1.75E-15	-2.91E-16	-8.67E-17	1.54E-15	-2.78E-16	-4.51E-16	2.24E-15	1.72E-15	-4.07E-15	9.16E-16	-2.26E-16	-3.50E-16	-1.06E-16	2.22E-16	-3.74E-16	-2.43E-15
0.458333333	0.083333333	0	9.139725088	15.50438021	17.39463376	18.66309719	21.59507994	28.43355289	32.58626977	36.41809524	37.72538721	42.1196806	44.00771008	49.85738579	50.33257409	53.47917624	57.05939575	62.11181151	76.83412034	87.13563489	95.93799073	97.8661897	98.52066469	128.1094095	130.0980353	130.4977014	139.3228564	142.3432014	144.5077493	-1.11E-15	5.81E-15	-1.07E-14	8.80E-15	-4.06E-15	1.98E-16	-2.76E-16	-1.55E-15	3.74E-15	7.01E-16	-2.03E-15	2.03E-15	-9.65E-16	-8.19E-16	-2.67E-16	-4.58E-16	1.56E-16	2.08E-16	5.40E-16	1.01E-15
0.447916667	0.104166667	0	9.394432631	15.45526929	17.33358346	19.11431246	21.7513343	28.39421408	32.42438849	36.27389442	37.44586049	42.43333807	44.14746077	49.71960983	49.87814569	53.66536344	56.99528664	62.63215098	76.34734119	87.58619511	95.9606745	97.74138529	98.43938168	128.0942367	130.1033677	130.4834367	139.4259429	142.3989942	144.3964908	2.26E-15	3.64E-15	-6.20E-15	-3.65E-15	2.20E-15	2.88E-16	1.90E-15	-3.33E-16	-1.73E-15	1.67E-15	-1.24E-15	1.13E-15	4.72E-16	-2.78E-16	-1.80E-16	6.94E-18	-4.86E-17	2.06E-15	-3.37E-15	3.59E-15
0.4375	0.125	0	9.669311407	15.41832724	17.2636772	19.62973355	21.93401652	28.34577773	32.22793177	36.10984081	37.15641222	42.76701892	44.31000771	49.42153756	49.55139046	53.84296603	56.91798031	63.21411309	75.80933399	88.07735953	95.98860156	97.59217669	98.34289643	128.0760862	130.1100085	130.4667813	139.5493471	142.4622694	144.2645798	1.12E-15	-6.43E-15	9.91E-15	-4.70E-15	1.90E-15	-2.08E-15	-1.65E-15	-1.44E-15	2.95E-15	2.55E-15	-4.75E-16	9.31E-15	-1.06E-14	-1.07E-15	7.04E-16	2.36E-16	-7.98E-17	-6.59E-17	2.41E-15	-2.40E-15
0.427083333	0.145833333	0	9.949294024	15.39822568	17.1862152	20.19612547	22.13937301	28.28826373	31.99926517	35.93192706	36.86660209	43.11250707	44.49145109	48.97555658	49.35289037	54.0147682	56.82802971	63.83950958	75.23530798	88.59189114	96.0216531	97.42109679	98.23289921	128.0553727	130.1180087	130.4481451	139.6913902	142.5302534	144.1144657	2.36E-16	1.26E-15	-8.60E-16	-2.23E-15	9.23E-16	-2.61E-15	2.10E-15	-3.30E-15	5.05E-15	-3.61E-16	-6.73E-16	5.54E-15	-4.79E-15	-1.04E-15	1.60E-16	6.94E-17	-1.39E-16	-1.79E-15	3.95E-15	-1.33E-15
0.416666667	0.166666667	0	10.22073326	15.39869509	17.10202103	20.7986239	22.36339876	28.22197903	31.74252529	35.74644955	36.58328582	43.46437434	44.68785511	48.55008987	49.12434773	54.18343735	56.72603256	64.49309187	74.63689209	89.11525965	96.0594442	97.23168198	98.11142078	128.0326943	130.127411	130.4279582	139.8499397	142.5998575	143.9490993	1.07E-15	2.01E-15	-1.39E-15	1.42E-16	-4.92E-15	3.82E-15	1.25E-16	-2.54E-15	5.45E-16	-1.39E-16	4.45E-15	-2.58E-15	-1.41E-15	8.60E-16	-1.30E-15	-6.25E-17	6.82E-16	8.53E-16	6.62E-15	-5.06E-15
0.40625	0.1875	0	10.47216292	15.42257123	17.01147875	21.41983996	22.601644	28.14772818	31.46422885	35.55999395	36.31153577	43.81897748	44.89537971	48.15283136	48.86609273	54.35101002	56.61261694	65.16245709	74.02288545	89.63454021	96.10115488	97.02883316	97.98092694	128.0088357	130.1382446	130.4066456	140.022276	142.6677915	143.7720369	1.12E-15	9.58E-16	-3.45E-15	1.10E-14	-7.98E-15	-6.90E-15	4.79E-15	6.75E-15	-7.61E-15	5.86E-15	-6.86E-15	-1.70E-15	4.49E-15	-4.12E-15	2.96E-15	-1.60E-16	5.48E-16	-9.71E-17	1.71E-15	-1.24E-16
0.395833333	0.208333333	0	10.69483748	15.47150199	16.91462577	22.0390042	22.84892506	28.06708643	31.1739379	35.37960063	36.05518101	44.17383189	45.11036949	47.78973645	48.57856465	54.51886206	56.48843169	65.83773306	73.39995805	90.13720903	96.14527008	96.81932637	97.84451136	127.9847486	130.1505219	130.3846053	140.2048554	142.7306964	143.5876504	9.23E-16	3.33E-16	-2.74E-15	-3.82E-15	4.09E-15	4.18E-15	-3.15E-15	-3.37E-15	2.53E-15	1.55E-15	-5.55E-16	-1.73E-15	2.36E-16	3.58E-15	-1.62E-15	9.71E-17	-6.94E-18	-2.53E-15	-9.82E-15	6.54E-15
0.385416667	0.229166667	0	10.88303095	15.54555426	16.8112609	22.63105688	23.09898065	27.98272095	30.88492857	35.21310131	35.81712113	44.52721972	45.32940159	47.46537264	48.26233208	54.68782742	56.35414222	66.51121722	72.77321029	90.60989018	96.18916422	96.61250961	97.7062546	127.961509	130.1642358	130.3621905	140.392887	142.7852859	143.4015299	-1.25E-16	-7.78E-15	4.41E-15	-8.55E-15	9.80E-15	1.76E-15	-1.46E-15	-5.15E-15	4.99E-15	-2.37E-15	1.38E-15	2.64E-16	3.68E-16	-8.47E-16	1.55E-15	-4.16E-16	5.93E-16	1.18E-16	1.97E-15	-3.87E-15
0.375	0.25	0	11.03400922	15.64297857	16.7010376	23.16590765	23.34412883	27.89871332	30.61458957	35.0695676	35.5995283	44.87792892	45.54928225	47.18324196	47.91812355	54.85833732	56.21043161	67.17704192	72.1465941	91.03710399	96.22844622	96.42113258	97.57183565	127.9402579	130.1793596	130.3396979	140.5795819	142.8284892	143.2212185	7.01E-16	-9.63E-15	1.06E-14	-1.56E-14	1.41E-14	-1.18E-14	1.13E-14	3.53E-15	-4.62E-15	2.75E-15	1.10E-15	4.74E-15	-8.18E-15	7.08E-16	6.87E-16	-3.26E-16	-2.79E-16	1.08E-15	4.23E-15	-2.40E-15
0.364583333	0.270833333	0	11.14760983	15.76031269	16.58352558	23.5750283	23.60879859	27.82077263	30.38369023	34.95973505	35.40401445	45.22504137	45.76694342	46.94615519	47.54689347	55.03053686	56.05800594	67.83088562	71.52322413	91.40036224	96.25607693	96.2619355	97.44938459	127.92213	130.1958482	130.317364	140.7549105	142.8575837	143.0574459	2.14E-15	4.47E-15	-6.76E-15	-5.68E-14	5.91E-14	4.77E-15	-7.42E-15	1.75E-15	2.15E-16	-1.53E-15	-1.03E-14	3.32E-15	6.97E-15	-3.98E-15	4.45E-15	5.07E-16	-5.34E-16	-9.71E-17	1.53E-12	-1.52E-12
0.354166667	0.291666667	0	11.22548947	15.89283323	16.45823577	23.78075167	23.92370932	27.75611668	30.21282512	34.89613485	35.23181108	45.56762053	45.97902237	46.75688847	47.15004016	55.2043704	55.89760304	68.46972831	70.905608	91.67868755	96.15489103	96.26184851	97.34998634	127.9081811	130.2136402	130.2953664	140.9040005	142.8703104	142.9257251	1.20E-15	-8.13E-15	9.80E-15	5.27E-16	-2.07E-15	4.74E-15	-6.35E-15	1.79E-14	-1.62E-14	2.71E-15	5.79E-15	7.89E-15	-1.80E-14	5.36E-15	-4.72E-15	6.94E-17	4.11E-16	-1.29E-15	5.93E-14	-5.90E-14
0.34375	0.3125	0	11.27023826	16.03519142	16.32461338	23.94951352	24.08152282	27.71266563	30.11478545	34.89247166	35.08398325	45.90329873	46.17986141	46.62038713	46.73075678	55.37963969	55.73000327	69.09164372	70.29581815	91.85236911	96.11926489	96.23420684	97.28585247	127.8993191	130.232662	130.2738291	141.0068268	142.8466628	142.8649633	-4.79E-16	3.46E-15	-3.43E-15	1.23E-15	-2.48E-15	4.73E-15	-3.63E-15	1.29E-14	-1.26E-14	5.62E-15	2.72E-14	-2.59E-14	-6.02E-15	2.38E-14	-2.38E-14	1.34E-15	-1.18E-15	-9.78E-16	5.82E-14	-5.92E-14
0.333333333	0.333333333	0	11.28459701	16.18201055	16.18201055	24.07038698	24.07038698	27.6972129	30.08602391	34.96167475	34.96167475	46.17544968	46.3468181	46.3468181	46.55861857	55.55604198	55.55604198	69.69562091	69.69562091	91.91031213	96.1661224	96.1661224	97.26445318	127.8962485	130.2528305	130.2528305	141.0437243	142.8404483	142.8404483	6.87E-16	0.001785233	-0.001785233	5.61E-05	-5.61E-05	-3.03E-14	2.94E-14	9.45E-05	-9.45E-05	-3.56E-14	-0.000131059	0.000131059	3.53E-14	-0.000304604	0.000304604	-6.62E-06	6.62E-06	2.15E-16	1.86E-05	-1.86E-05
0.323232323	0.323232323	0	11.27173943	16.03442198	16.32390874	23.90726086	24.13471498	27.71183653	30.10467908	34.86882979	35.1066599	45.81027538	46.40608115	46.5780399	46.63986536	55.38213151	55.72782018	69.12424576	70.26392376	91.85938724	96.06384711	96.28716914	97.28236619	127.899238	130.233022	130.2733996	141.0099281	142.7979366	142.9110518	-1.51E-14	7.70E-14	1.03E-14	9.18E-13	-1.44E-12	1.12E-12	-8.66E-13	3.22E-13	-1.33E-13	-6.38E-12	3.26E-11	-6.60E-11	4.00E-11	-4.13E-13	2.73E-13	-7.06E-13	5.74E-13	8.56E-13	-1.51E-11	1.40E-11
0.313131313	0.313131313	0	11.23414457	15.8768215	16.46122234	23.61675481	24.14511947	27.75284372	30.14343459	34.80316839	35.32917249	45.34091357	46.42670763	46.79733427	46.88986418	55.20399158	55.89990205	68.56465163	70.81545829	91.71858356	95.93453767	96.46751847	97.32972286	127.9082863	130.2137707	130.294881	140.9180057	142.7371258	143.0471191	-3.05E-14	5.49E-14	1.04E-13	1.07E-12	-2.07E-12	2.27E-12	-1.83E-12	2.14E-13	2.26E-13	-4.38E-12	1.01E-11	-1.55E-11	1.02E-11	-5.61E-13	2.64E-13	-7.81E-13	5.15E-13	1.39E-12	-6.45E-12	1.76E-12
0.303030303	0.303030303	0	11.17287894	15.70823354	16.590334	23.22511191	24.10521011	27.8115918	30.18172131	34.76702162	35.62127719	44.8511428	46.47948129	46.96001391	47.20029062	55.02262099	56.07184487	68.01805733	71.35101624	91.5085592	95.78752029	96.68707734	97.39706852	127.9233327	130.1950692	130.3171912	140.7862458	142.6587014	143.2307104	-4.24E-14	4.25E-14	1.70E-13	1.10E-12	-2.45E-12	3.29E-12	-2.82E-12	2.02E-13	5.24E-13	-3.69E-12	5.41E-12	-2.17E-12	1.19E-12	-7.05E-13	2.38E-13	-8.54E-13	4.49E-13	1.60E-12	-1.25E-12	-9.93E-12
0.292929293	0.292929293	0	11.08858252	15.52756898	16.70794793	22.75580284	24.0225206	27.87519147	30.20919382	34.76312868	35.96772538	44.34567677	46.57601874	47.1160086	47.50657273	54.83914377	56.24318002	67.48563369	71.87175753	91.24895394	95.63013712	96.92685226	97.47677876	127.9440864	130.176896	130.3402467	140.6312005	142.5638255	143.4455873	-4.84E-14	5.50E-14	1.86E-13	1.10E-12	-2.61E-12	4.03E-12	-3.67E-12	2.41E-13	7.86E-13	-3.38E-12	3.50E-12	7.45E-13	1.14E-13	-8.61E-13	2.06E-13	-9.24E-13	3.80E-13	1.59E-12	1.96E-12	-2.39E-11
0.282828283	0.282828283	0	10.98163622	15.33367185	16.81088608	22.22739318	23.9061456	27.92919538	30.2245392	34.79429311	36.34956923	43.82762259	46.71855222	47.26251198	47.8077161	54.65485191	56.41342826	66.96851995	72.37913461	90.95566583	95.46758448	97.17164219	97.56322966	127.9700489	130.1592209	130.3639641	140.464713	142.4540659	143.6801842	-5.35E-14	3.17E-14	2.20E-13	1.09E-12	-2.63E-12	4.48E-12	-4.35E-12	3.37E-13	9.92E-13	-3.22E-12	2.46E-12	2.03E-12	-4.03E-14	-1.02E-12	1.60E-13	-9.92E-13	3.08E-13	1.44E-12	4.09E-12	-4.52E-11
0.272727273	0.272727273	0	10.85232411	15.12538612	16.89582069	21.65403304	23.7646991	27.9601569	30.23165471	34.86281555	36.74795439	43.30012594	46.90687969	47.39854244	48.10277061	54.47126911	56.58211655	66.46782898	72.8748258	90.64063107	95.30349502	97.41024214	97.65222293	128.0005462	130.1420083	130.3882598	140.2946775	142.3313094	143.9268464	-5.66E-14	8.47E-15	2.31E-13	1.09E-12	-2.54E-12	4.66E-12	-4.82E-12	4.58E-13	1.16E-12	-3.14E-12	1.70E-12	2.82E-12	8.25E-14	-1.18E-12	1.04E-13	-1.05E-12	2.33E-13	1.21E-12	5.57E-12	-8.78E-11
0.262626263	0.262626263	0	10.70095477	14.90163192	16.95887848	21.046921	23.60508387	27.95747607	30.23627064	34.96979954	37.14670406	42.76663473	47.13884032	47.52413409	48.39048336	54.29024429	56.7487959	65.9846429	73.36067516	90.31253909	95.14047058	97.63472508	97.74045988	128.0347684	130.1252212	130.4130484	140.1263724	142.1976672	144.1804899	-5.35E-14	-1.09E-14	2.29E-13	1.09E-12	-2.38E-12	4.56E-12	-5.03E-12	6.07E-13	1.29E-12	-3.12E-12	1.00E-12	3.51E-12	3.04E-13	-1.35E-12	3.28E-14	-1.11E-12	1.53E-13	9.62E-13	6.62E-12	-2.28E-10
0.252525253	0.252525253	0	10.52792474	14.66147582	16.99490524	20.41615312	23.43193588	27.91449305	30.24393818	35.1145034	37.53350989	42.23101282	47.40794131	47.64243269	48.66908865	54.1140853	56.91305892	65.52000101	73.83863634	89.97764708	94.98043217	97.82519895	97.83963695	128.0718139	130.1088233	130.4382418	139.9634406	142.0553763	144.437612	-5.74E-14	-3.61E-14	2.10E-13	1.11E-12	-2.18E-12	4.25E-12	-5.02E-12	7.63E-13	1.39E-12	-3.13E-12	-4.32E-14	4.48E-12	6.13E-13	-1.52E-12	-5.10E-14	-1.16E-12	6.95E-14	7.09E-13	7.44E-12	-1.85E-09
0.242424242	0.242424242	0	10.33372294	14.40417827	16.99581576	19.77329715	23.2474483	27.82894659	30.25912701	35.29389542	37.90013333	41.69767548	47.66864804	47.7942653	48.93609109	53.9457418	57.07455544	65.07488181	74.3107179	89.64043676	94.82482952	97.90405603	98.02136081	128.1107361	130.0927816	130.463748	139.8084915	141.9067019	144.695676	-5.88E-14	-3.75E-14	1.66E-13	1.10E-12	-1.95E-12	3.76E-12	-4.79E-12	9.17E-13	1.46E-12	-3.18E-12	-1.23E-12	5.51E-12	1.03E-12	-1.70E-12	-1.49E-13	-1.20E-12	-1.79E-14	4.72E-13	8.09E-12	-2.53E-10
0.232323232	0.232323232	0	10.11888665	14.12920278	16.94653153	19.13616782	23.0513766	27.70292381	30.28496024	35.5024242	38.24204013	41.17184991	47.79347964	48.10109529	49.18801417	53.78903823	57.23300418	64.65018133	74.77892786	89.30409392	94.67476475	97.97489439	98.17766759	128.1505895	130.0770668	130.4894701	139.6634524	141.7538478	144.9527438	-6.35E-14	-6.20E-14	1.35E-13	1.11E-12	-1.74E-12	3.19E-12	-4.43E-12	1.06E-12	1.54E-12	-3.25E-12	1.54E-12	2.43E-12	1.60E-12	-1.88E-12	-2.63E-13	-1.23E-12	-1.08E-13	2.55E-13	8.63E-12	-1.59E-10
0.222222222	0.222222222	0	9.883927216	13.83617684	16.8155588	18.53877945	22.84116328	27.54243917	30.32324999	35.73178455	38.55774945	40.6601227	47.87025236	48.46802412	49.42013299	53.64893023	57.38819847	64.24668996	75.24521543	88.9708533	94.53106831	98.03576775	98.30740839	128.1904744	130.0616538	130.5153059	139.5297701	141.5988768	145.2072558	-8.55E-14	-5.09E-14	1.08E-13	1.08E-12	-1.52E-12	2.62E-12	-3.99E-12	1.19E-12	1.61E-12	-3.35E-12	2.39E-12	1.05E-12	2.40E-12	-2.06E-12	-3.89E-13	-1.24E-12	-2.05E-13	6.62E-14	9.10E-12	-1.28E-10
0.212121212	0.212121212	0	9.629246502	13.52480244	16.54452291	18.04218773	22.61222812	27.35675967	30.37465522	35.97020695	38.84807347	40.17159031	47.92825205	48.85800868	49.62628055	53.53169182	57.54000434	63.86507007	75.71140864	88.64225317	94.39435033	98.08489457	98.41030127	128.2295755	130.0465203	130.541147	139.4085269	141.443648	145.4578963	-8.19E-14	-5.03E-14	1.38E-13	9.80E-13	-1.31E-12	2.07E-12	-3.53E-12	1.28E-12	1.74E-12	-3.51E-12	2.71E-12	-2.55E-13	3.62E-12	-2.23E-12	-5.35E-13	-1.24E-12	-3.04E-13	-9.60E-14	9.52E-12	-1.13E-10
0.202020202	0.202020202	0	9.355064207	13.19472233	16.08430634	17.69859247	22.35853771	27.15750907	30.43888052	36.20052308	39.11536711	39.72021149	47.97003025	49.26051907	49.79893971	53.44481972	57.68835003	63.50583642	76.17914687	88.31933144	94.26504072	98.12065118	98.48677704	128.2671951	130.0316449	130.5668794	139.3005031	141.2897714	145.7035112	-1.04E-13	-5.84E-15	2.65E-13	7.51E-13	-1.12E-12	1.61E-12	-3.09E-12	1.31E-12	2.17E-12	-3.93E-12	2.86E-12	-2.54E-12	5.97E-12	-2.37E-12	-6.92E-13	-1.22E-12	-4.11E-13	-2.27E-13	9.92E-12	-1.06E-10
0.191919192	0.191919192	0	9.061372933	12.84535613	15.46786767	17.47863827	22.07357308	26.9575	30.51488255	36.39615069	39.32914122	39.36286799	47.99586075	49.66752091	49.92996243	53.3963121	57.83320685	63.16934118	76.64980844	88.00278394	94.14342524	98.14157696	98.53786036	128.3027774	130.0170047	130.5923829	139.2062106	141.138584	145.9430572	-1.12E-13	1.59E-14	3.82E-13	5.23E-13	-9.40E-13	1.23E-12	-2.68E-12	1.20E-12	1.22E-11	-1.38E-11	2.93E-12	-9.90E-12	1.34E-11	-2.46E-12	-8.63E-13	-1.18E-12	-5.23E-13	-3.26E-13	1.03E-11	-1.03E-10
0.181818182	0.181818182	0	8.747932182	12.47572573	14.76219036	17.31947791	21.75170361	26.76927688	30.60106967	36.51627659	39.03576017	39.59416827	48.00565652	50.01218046	50.07192783	53.39305766	57.97456267	62.85576485	77.12443378	87.69309645	94.02968098	98.14638813	98.56507114	128.3359227	130.0025727	130.6175316	139.1259073	140.9911455	146.1755723	-1.29E-13	4.83E-14	4.51E-13	3.41E-13	-7.64E-13	9.27E-13	-2.30E-12	8.41E-13	-1.67E-12	3.57E-13	2.93E-12	-6.12E-11	6.48E-11	-2.46E-12	-1.05E-12	-1.11E-12	-6.43E-13	-3.94E-13	1.07E-11	-1.02E-10
0.171717172	0.171717172	0	8.41430591	12.08429433	14.00864268	17.18433434	21.38973573	26.60355109	30.69548692	36.51222881	38.8854385	39.81282596	47.99933021	50.04157994	50.46751768	53.43866355	58.11239044	62.56511368	77.60364586	87.39065657	93.92391197	98.13399899	98.5703371	128.3663911	129.9883171	130.6421947	139.0596019	140.8482547	146.4001598	-1.52E-13	9.24E-14	4.62E-13	1.91E-13	-5.94E-13	7.03E-13	-1.95E-12	1.60E-13	-1.33E-12	6.53E-13	2.90E-12	-8.55E-12	1.20E-11	-2.33E-12	-1.25E-12	-1.03E-12	-7.71E-13	-4.27E-13	1.10E-11	-1.01E-10
0.161616162	0.161616162	0	8.059940817	11.66884669	13.22716097	17.05816963	20.98816521	26.46793905	30.79598062	36.36229363	38.89681278	40.02210023	47.97692024	50.01885701	50.84899044	53.53190645	58.24661509	62.29722368	78.08757009	87.09584836	93.82618422	98.10355072	98.55591234	128.3940952	129.9742014	130.6662368	139.0070547	140.7104819	146.6159817	-1.46E-13	1.19E-13	4.63E-13	6.04E-14	-4.52E-13	5.33E-13	-1.62E-12	-6.78E-13	-5.84E-13	6.84E-13	2.82E-12	-4.25E-12	7.54E-12	-2.06E-12	-1.46E-12	-9.17E-13	-9.10E-13	-4.29E-13	1.14E-11	-1.01E-10
0.151515152	0.151515152	0	7.684275228	11.22644233	12.42787898	16.93586294	20.5516639	26.36641887	30.90033796	36.09559306	39.03798405	40.22478432	47.93865917	49.94921367	51.2120046	53.66695028	58.37708308	62.05177047	78.5757564	86.80913031	93.73655799	98.05444866	98.52429947	128.4190828	129.9601876	130.6895199	138.9677791	140.5782156	146.8222566	-1.63E-13	1.26E-13	4.67E-13	-5.96E-14	-2.97E-13	4.11E-13	-1.30E-12	-1.39E-12	8.96E-14	6.46E-13	2.72E-12	-2.68E-12	5.66E-12	-1.66E-12	-1.68E-12	-7.81E-13	-1.06E-12	-3.95E-13	1.17E-11	-1.00E-10
0.141414141	0.141414141	0	7.286862139	10.75347482	11.61664071	16.81648722	20.08865289	26.29960978	31.00639849	35.76004852	39.25862072	40.42310838	47.88502099	49.84060499	51.55317157	53.8351221	58.50353834	61.82828379	79.06710641	86.53109646	93.65511509	97.98640951	98.47817448	128.4415111	129.9462416	130.7119049	138.9410458	140.4517157	147.0182612	-1.71E-13	1.66E-13	4.20E-13	-1.71E-13	-1.46E-13	3.24E-13	-9.98E-13	-1.89E-12	5.78E-13	5.67E-13	2.60E-12	-1.90E-12	4.47E-12	-1.17E-12	-1.91E-12	-6.20E-13	-1.22E-12	-3.26E-13	1.21E-11	-9.85E-11
0.131313131	0.131313131	0	6.867486345	10.24586667	10.79724746	16.70086091	19.61020695	26.26559847	31.11213669	35.39150038	39.52089608	40.61868854	47.81675837	49.70172823	51.87001263	54.02695873	58.62560802	61.62616507	79.55980875	86.26252027	93.58197823	97.89951971	98.42031468	128.461615	129.9323407	130.7332542	138.9258933	140.331172	147.2033321	-1.41E-13	1.91E-15	5.29E-13	-2.70E-13	-8.14E-15	2.66E-13	-7.00E-13	-2.24E-12	9.16E-13	4.74E-13	2.45E-12	-1.46E-12	3.57E-12	-6.26E-13	-2.14E-12	-4.36E-13	-1.40E-12	-2.17E-13	1.24E-11	-9.52E-11
0.121212121	0.121212121	0	6.426255557	9.699413029	9.972410761	16.59042683	19.12869896	26.26089265	31.21571663	35.01123769	39.80200025	40.8125034	47.73493462	49.54072377	52.16088657	54.23355635	58.74280003	61.44470625	80.05128509	86.00438063	93.51731974	97.79430628	98.35353074	128.4796723	129.9184819	130.7534354	138.9211455	140.2167583	147.3768676	-1.16E-13	-2.68E-13	7.33E-13	-3.49E-13	1.18E-13	2.26E-13	-3.99E-13	-2.49E-12	1.14E-12	3.76E-13	2.27E-12	-1.19E-12	2.82E-12	-8.04E-14	-2.36E-12	-2.34E-13	-1.60E-12	-7.05E-14	1.27E-11	-9.04E-11
0.111111111	0.111111111	0	5.963649529	9.110254126	9.144190332	16.48669692	18.65650657	26.28120165	31.31552188	34.63178161	40.08837693	41.00488417	47.64095423	49.36470106	52.42489559	54.44711154	58.85451237	61.28310826	80.53814974	85.75787011	93.46135649	97.67182061	98.28060394	128.4959691	129.904692	130.7723241	138.9254375	140.1086805	147.5383273	-1.16E-13	-4.08E-12	4.50E-12	-4.52E-13	2.73E-13	1.98E-13	-8.75E-14	-2.68E-12	1.29E-12	2.81E-13	2.07E-12	-1.00E-12	2.18E-12	4.38E-13	-2.57E-12	-1.38E-14	-1.82E-12	1.19E-13	1.30E-11	-8.43E-11
0.101010101	0.101010101	0	5.480518458	8.314215507	8.475409349	16.39097315	18.20494913	26.32194337	31.41016468	34.26118506	40.3714171	41.19550868	47.53659563	49.17977528	52.66177572	54.66096774	58.96005289	61.14049788	81.0161861	85.52438581	93.41432725	97.53373484	98.20423002	128.5107685	129.8910348	130.7898081	138.9372487	140.0072134	147.6872307	-9.30E-14	-3.77E-13	7.21E-13	-5.22E-13	3.93E-13	1.82E-13	2.36E-13	-2.85E-12	1.37E-12	2.07E-13	1.86E-12	-8.58E-13	1.64E-12	8.71E-13	-2.75E-12	2.14E-13	-2.06E-12	3.55E-13	1.32E-11	-7.71E-11
0.090909091	0.090909091	0	4.978029945	7.483811439	7.793264532	16.30422351	17.78353009	26.37850991	31.49847962	33.90534285	40.6451139	41.38339228	47.4240494	48.99130957	52.87177827	54.86946982	59.05866656	61.01594248	81.48034473	85.30550377	93.37644792	97.38244902	98.12697055	128.524284	129.8776181	130.8057904	138.9549443	139.9127237	147.8231541	-6.54E-14	-2.04E-13	4.69E-13	-5.62E-13	4.81E-13	1.70E-13	5.75E-13	-3.00E-12	1.38E-12	1.74E-13	1.63E-12	-7.40E-13	1.17E-12	1.23E-12	-2.89E-12	4.39E-13	-2.33E-12	6.44E-13	1.34E-11	-6.95E-11
0.080808081	0.080808081	0	4.457569341	6.654083806	7.063894659	16.22705338	17.39952325	26.44636971	31.57950649	33.56916317	40.90482886	41.56687262	47.30596313	48.80419086	53.05554802	55.06779277	59.14956668	60.90846293	81.92477086	85.1029388	93.34783884	97.22120419	98.05121245	128.5366613	129.8645965	130.8201918	138.9768217	139.8256779	147.9457261	-6.96E-14	-2.51E-14	2.46E-13	-6.16E-13	5.76E-13	1.63E-13	9.40E-13	-3.15E-12	1.33E-12	1.61E-13	1.39E-12	-6.32E-13	8.09E-13	1.47E-12	-2.98E-12	6.51E-13	-2.63E-12	9.88E-13	1.34E-11	-6.16E-11
0.070707071	0.070707071	0	3.92059764	5.82599093	6.28914466	16.1597354	17.05790727	26.52107969	31.65246715	33.25716076	41.14661406	41.74358937	47.1854906	48.62306612	53.21400388	55.25180677	59.2319666	60.81704645	82.34287346	84.91849169	93.32841857	97.05419191	97.97913603	128.5479675	129.8521702	130.832952	139.001162	139.7466353	148.0546229	2.09E-14	-1.31E-13	2.11E-13	-6.80E-13	6.82E-13	1.56E-13	1.33E-12	-3.31E-12	1.20E-12	1.98E-13	1.14E-12	-5.27E-13	5.21E-13	1.61E-12	-3.00E-12	8.31E-13	-2.96E-12	1.39E-12	1.32E-11	-5.39E-11
0.060606061	0.060606061	0	3.368458684	5.000427261	5.472467171	16.1022724	16.76159866	26.59826312	31.71674012	32.97374824	41.36682147	41.91046883	47.0663347	48.452512	53.34822663	55.41798852	59.30510937	60.74066187	82.72745281	84.75398686	93.3177629	96.88664113	97.91269098	128.5581908	129.8405802	130.8440297	139.0262837	139.6762271	148.1495643	3.61E-15	-6.17E-14	1.25E-13	-6.95E-13	7.20E-13	1.49E-13	1.76E-12	-3.49E-12	1.02E-12	2.70E-13	9.02E-13	-4.27E-13	3.10E-13	1.62E-12	-2.92E-12	9.58E-13	-3.33E-12	1.88E-12	1.27E-11	-4.63E-11
0.050505051	0.050505051	0	2.80209088	4.178352266	4.618589112	16.05447452	16.51188191	26.67359549	31.77183587	32.72335029	41.56188514	42.06373544	46.95276144	48.29712281	53.45935731	55.56336839	59.36829339	60.67828073	83.07090724	84.61120358	93.3149401	96.72484744	97.85357991	128.5672484	129.8300966	130.8534011	139.0505966	139.6151249	148.2303096	-5.60E-14	-7.22E-14	1.68E-13	-7.93E-13	8.33E-13	1.35E-13	2.23E-12	-3.70E-12	8.25E-13	3.19E-13	6.75E-13	-3.28E-13	1.63E-13	1.53E-12	-2.74E-12	1.02E-12	-3.73E-12	2.42E-12	1.19E-11	-3.88E-11
0.04040404	0.04040404	0	2.221496466	3.361028567	3.733113546	16.01603749	16.30891519	26.74283413	31.81737478	32.51038894	41.72823909	42.1989914	46.84954324	48.16150002	53.54850853	55.68549869	59.42089365	60.62890747	83.36553773	84.4918045	93.31836082	96.57608481	97.80324807	128.5750033	129.8210035	130.8610569	139.0726533	139.5640007	148.2966552	-8.53E-14	-1.04E-13	2.09E-13	-8.53E-13	8.99E-13	1.19E-13	2.72E-12	-3.91E-12	5.91E-13	3.83E-13	4.71E-13	-2.41E-13	6.96E-14	1.35E-12	-2.42E-12	9.90E-13	-4.12E-12	3.00E-12	1.05E-11	-3.14E-11
0.03030303	0.03030303	0	1.624476546	2.550485899	2.822152451	15.98661376	16.15220978	26.80192412	31.85306875	32.33915221	41.86236909	42.31142319	46.7617724	48.05012379	53.61668986	55.78242987	59.46237843	60.59162008	83.60395841	84.39726554	93.32572309	96.44830887	97.76287812	128.5812873	129.8135792	130.8669982	139.0911975	139.5234837	148.3484337	-1.61E-13	1.96E-13	-2.75E-14	-8.25E-13	8.67E-13	9.66E-14	3.16E-12	-4.06E-12	3.71E-13	4.00E-13	3.03E-13	-1.62E-13	1.55E-14	1.09E-12	-1.97E-12	8.63E-13	-4.40E-12	3.51E-12	8.65E-12	-2.39E-11
0.02020202	0.02020202	0	1.002353861	1.750252472	1.892048431	15.96587206	16.04102259	26.8472016	31.878707	32.21354888	41.96100177	42.39619607	46.69448315	47.96709736	53.66474757	55.85268676	59.49232204	60.56561979	83.7795969	84.32881114	93.33417151	96.34954719	97.73338839	128.585929	129.8080731	130.8712322	139.1052054	139.4941173	148.3855136	-2.59E-13	4.65E-13	-2.03E-13	-1.35E-12	1.38E-12	6.78E-14	3.21E-12	-3.82E-12	2.12E-13	3.24E-13	1.72E-13	-9.79E-14	-5.39E-15	7.58E-13	-1.40E-12	6.40E-13	-4.23E-12	3.61E-12	6.19E-12	-1.61E-11
0.01010101	0.01010101	0	0.297534919	0.949203013	0.963897366	15.9535435	15.97464203	26.87568674	31.89414569	32.13677166	42.02140931	42.44905318	46.65206553	47.9157857	53.69331848	55.89524269	59.51041408	60.55028468	83.88723446	84.28735895	93.34077174	96.28692408	97.71543334	128.5887807	129.8046838	130.8737679	139.1139202	139.4763207	148.4077999	-7.92E-13	2.13E-11	-2.05E-11	-2.17E-12	2.19E-12	3.56E-14	2.28E-12	-2.58E-12	9.31E-14	1.82E-13	7.60E-14	-4.57E-14	-8.03E-15	3.91E-13	-7.25E-13	3.42E-13	-2.89E-12	2.58E-12	3.24E-12	-8.15E-12
0	0	0	0	0	0	15.94945402	15.95257369	26.88541185	31.89930109	32.11093227	42.04176092	42.46702857	46.63756172	47.89842045	53.70279752	55.90949427	59.51646586	60.54521839	83.92350223	84.27347739	93.34325837	96.26544507	97.70940484	128.5897429	129.8035393	130.8746122	139.1168773	139.4703584	148.4152351	0	0	0	0	0	0	0	0	0	0	0	0	0	0	0	0	0	0	0	0
0	0	0	0	0	0	15.94945402	15.94945402	26.88541185	31.89930109	31.89930109	42.04176092	45.38711724	46.63756172	46.63756172	53.70279752	53.70279752	55.90949427	65.79153938	83.92350223	83.92350223	95.26589917	96.26544507	96.26544507	128.5897429	128.5897429	130.8746122	139.4703584	139.4703584	149.6542023	0	0	0	0	0	0	0	0	0	0	0	0	0	0	0	0	0	0	0	0
0	0	0.022727273	0.798508674	0.839081246	1.099729711	15.90812299	16.00401046	26.88653852	31.65688968	32.12908782	41.92913365	45.48101068	46.42697055	46.86282796	53.53295429	53.86426504	55.90435094	65.79682754	83.16216101	84.67550155	95.2672156	96.21213418	96.3130728	128.5217349	128.6594631	130.8731607	139.1191784	139.8230574	149.6474196	-0.997826899	0.998125787	3.57E-06	-0.496767388	0.500249529	-0.021528375	0.231485346	-0.225349267	-0.081079372	0.090624796	0.061342845	-0.027238263	-0.454627323	0.465180476	-0.034393059	0.013645278	-0.291412247	0.271574872	0.041512561	0.53992359
0	0	0.045454546	1.554660358	1.714927784	2.194315112	15.87922522	16.0728584	26.89000161	31.4023297	32.34548625	41.62218406	45.73181241	46.23387721	47.09997152	53.35472409	54.01736989	55.88900269	65.81270855	82.39376181	85.41587639	95.2711726	96.15367115	96.35456527	128.4556171	128.7307126	130.8688054	138.7703764	140.1764937	149.6270831	-0.990698628	0.993080094	2.83E-05	-0.489110292	0.494288416	-0.04318558	0.236232644	-0.223794668	-0.137931092	0.157093568	0.07779035	-0.00983114	-0.448772954	0.469819026	-0.068654367	0.027306638	-0.301242263	0.26161803	0.082883827	0.517978259
0	0	0.068181818	2.265352427	2.625039935	3.278580619	15.86217602	16.15738933	26.89604084	31.13581564	32.5474592	41.1802925	46.06105676	46.08030845	47.34627873	53.16811016	54.16211347	55.86369489	65.83923503	81.62059939	86.14233641	95.27779282	96.09065978	96.38955417	128.3915628	128.8033048	130.8615452	138.4248956	140.5299555	149.5932278	-0.977726219	0.985705194	9.36E-05	-0.478681865	0.482048925	-0.065111924	0.242136527	-0.223081654	-0.169204301	0.093703316	0.198140456	0.007608981	-0.44256976	0.473991243	-0.10265619	0.041003837	-0.310965534	0.251658065	0.123973019	0.495147927
0	0	0.090909091	2.927869473	3.566527065	4.347291462	15.85653081	16.25933988	26.9050223	30.85728899	32.73372661	40.65071848	45.91115186	46.47953609	47.59916571	52.97314237	54.29847149	55.82883758	65.87650489	80.84498873	86.85257541	95.28711243	96.02376948	96.41775862	128.3297398	128.8770494	130.8513779	138.0837691	140.882794	149.5459119	-0.958087217	0.976797048	0.000215246	-0.466324678	0.462790237	-0.087471691	0.249159448	-0.223055602	-0.183293096	0.109007701	0.222272223	0.02490104	-0.436040057	0.477668175	-0.136278153	0.054763477	-0.320533766	0.241704935	0.16464039	0.471466868
0	0	0.113636364	3.539621128	4.536406431	5.395132953	15.86192829	16.38076177	26.91738164	30.56649023	32.90280946	40.06218184	45.78657885	46.90123597	47.85621123	52.76988926	54.42637957	55.78500768	65.92467589	80.06927363	87.54426463	95.29917862	95.953727	96.4389875	128.2703097	128.9517532	130.8383012	137.748124	141.2344147	149.4852167	-0.931106298	0.967112569	0.000403087	-0.452849052	0.435960203	-0.110467775	0.257206042	-0.223549529	-0.186886501	0.123646517	0.236334472	0.041841069	-0.429200441	0.480824398	-0.169409249	0.068621192	-0.32988685	0.231764391	0.204747783	0.44696728
0	0	0.136363636	4.098264243	5.53155667	6.416701578	15.87805455	16.52392608	26.93353021	30.26303314	33.0530837	39.43139333	45.68942989	47.32937739	48.11517807	52.55847037	54.54571921	55.73295337	65.98398468	79.29583404	88.21504816	95.31404644	95.88130717	96.45314037	128.213428	129.0272208	130.8223129	137.4191851	141.584271	149.4112462	-0.89635463	0.957384175	0.00065903	-0.439042161	0.401297161	-0.13435974	0.266121186	-0.224392886	-0.183665711	0.137576659	0.244228113	0.058202402	-0.422060084	0.483439885	-0.201947894	0.082622519	-0.33895139	0.221838799	0.244159212	0.421679712
0	0	0.159090909	4.601877955	6.548652328	7.406513655	15.90463971	16.69115348	26.95370726	29.94649777	33.18284225	38.76874979	45.62137743	47.75455311	48.37402372	52.33906973	54.65630526	55.6736018	66.05476917	78.52709113	88.86254089	95.33177467	95.80732286	96.46020702	128.1592429	129.1032548	130.8034116	137.0982749	141.9318561	149.3241271	-0.853757698	0.94834306	0.000974327	-0.425686652	0.358938881	-0.159486735	0.275690191	-0.225419958	-0.175383433	0.150764569	0.248011923	0.073736338	-0.414618577	0.485501954	-0.233799375	0.096822163	-0.34763934	0.211927728	0.282741488	0.395633687
0	0	0.181818182	5.049182298	7.584061474	8.359038557	15.94150573	16.88457516	26.97775282	29.61653667	33.29036338	38.08166679	45.5835885	48.17079011	48.63090134	52.11195131	54.75787619	55.60807095	66.13749258	77.76550957	89.48432965	95.35242114	95.73261401	96.46026572	128.1078955	129.1796569	130.7815975	136.7868117	142.2766967	149.2240085	-0.803688426	0.940751677	0.001326997	-0.41358919	0.309516113	-0.186296434	0.285640328	-0.226477883	-0.162696157	0.163180531	0.248762541	0.088173395	-0.406862976	0.487007285	-0.264870049	0.111281578	-0.355846873	0.202028181	0.320364886	0.368858664
0	0	0.204545455	5.439773972	8.633667973	9.268764129	15.98870199	17.10584745	27.00476372	29.27298835	33.37398501	37.37649402	45.57665543	48.5738612	48.88415124	51.87747792	54.8500894	55.53768654	66.23276758	77.0135959	90.07797809	95.37603749	95.65803608	96.45347996	128.0595187	129.2562283	130.756873	136.486305	142.6183465	149.1110609	-0.747013961	0.93544402	0.001679366	-0.403617441	0.254200329	-0.215379656	0.295642232	-0.227434334	-0.14559355	0.174791306	0.247034739	0.101225234	-0.398763506	0.487964035	-0.295057554	0.126064826	-0.36345367	0.192134259	0.356903866	0.34138556
0	0	0.227272727	5.774337058	9.692534049	10.13030169	16.04680978	17.35585886	27.03257995	28.91599317	33.43218494	36.65978583	45.60054747	48.96037307	49.13228286	51.63613526	54.93252368	55.46400355	66.34137852	76.27389208	90.64103592	95.40266353	95.58444775	96.44009401	128.014237	129.3327709	130.7292436	136.198346	142.9563804	148.9854763	-0.685066301	0.933360246	0.001976195	-0.396731853	0.194677742	-0.247505216	0.305308935	-0.228184912	-0.123598427	0.185550557	0.243088765	0.112587305	-0.390267062	0.488394123	-0.32423632	0.141232845	-0.370322869	0.182235835	0.392237819	0.313249238
0	0	0.25	6.054779579	10.75420275	10.93853536	16.11761219	17.63447435	27.05703113	28.54611056	33.46366775	35.93937735	45.65458413	49.32724923	49.37394687	51.3885642	55.00469153	55.38883016	66.46429972	75.54896313	91.17105305	95.43232139	95.51269807	96.42042717	127.9721662	129.4090874	130.6987187	135.9245947	143.2903894	148.8474675	-0.619524176	0.935507861	0.002143893	-0.393944273	0.133039742	-0.283635378	0.314189476	-0.228660212	-0.095872442	0.195385937	0.236999102	0.121942156	-0.381287019	0.48833583	-0.352237959	0.156836339	-0.376301973	0.172315577	0.42625185	0.284492637
0	0	0.272727273	6.28425556	11.68881476	11.80912317	16.20564194	17.94035026	27.07086702	28.16444237	33.4674594	35.22553372	45.73742563	49.60789699	49.67142545	51.1356057	55.06606447	55.31424813	66.60270743	74.84137783	91.66559898	95.44361317	95.46500963	96.39486689	127.9334125	129.4849828	130.6653128	135.6667626	143.6199764	148.6972669	-0.552222433	0.002091254	0.942544438	-0.39589819	0.071609962	-0.324867707	0.32175286	-0.228832466	-0.061340489	0.204180525	0.12896331	0.228703295	-0.371686812	0.487846874	-0.378827139	0.172907635	-0.381225058	0.162343114	0.255173727	0.458837574
0	0	0.295454546	6.467055829	12.37718059	12.84075755	16.32204314	18.27082362	27.0623433	27.77277627	33.44301136	34.53230592	45.84706947	49.83294077	49.98967701	50.8783664	55.11611391	55.24261786	66.75798307	74.15368154	92.12228755	95.37798277	95.50069748	96.36386092	127.8980723	129.560265	130.6290459	135.4265892	143.9447523	148.5351265	-0.484932217	0.001711764	0.952616006	-0.400704622	0.012757321	-0.372177296	0.327356215	-0.228721538	-0.018987985	0.211744106	0.133319637	0.218021757	-0.36125267	0.487008039	-0.403676243	0.189452003	-0.384916654	0.152264374	0.225377232	0.489893907
0	0	0.318181818	6.608380724	13.00060069	13.81539831	16.49471333	18.62184009	27.01366147	27.37377597	33.39031636	33.87896539	45.98083335	50.04787896	50.27855236	50.61831836	55.1543706	55.17654699	66.9317053	73.48836037	92.53880662	95.31654709	95.53931943	96.32790858	127.8662322	129.6347454	130.5899447	135.2058154	144.2643329	148.361316	-0.419165107	0.000886712	0.951634181	-0.394216711	-0.041242295	-0.425730159	0.330187649	-0.228399931	0.031426927	0.217765783	0.134680379	0.204670024	-0.349646983	0.485927175	-0.426347348	0.206439109	-0.387197603	0.141982915	0.195234286	0.519327826
0	0	0.340909091	6.714031344	13.5571824	14.65965501	16.79075951	18.98784347	26.90010895	26.97126426	33.29073059	33.31003964	46.13529264	50.25143319	50.35745754	50.53442011	55.11879199	55.1805045	67.1256286	72.8477967	92.912951	95.25998555	95.58077029	96.28755137	127.8379684	129.7082404	130.5480432	135.0061508	144.5783368	148.1761227	-0.356041868	-0.000512895	0.882689398	-0.319440602	-0.08823961	-0.483560513	0.329168532	0.088034228	-0.227996259	0.221731679	0.132721449	-0.336326264	0.18828594	-0.446298102	0.4847428	0.223795508	-0.3878931	0.131328528	0.16495467	0.54705509
0	0	0.363636364	6.790064934	14.0463207	15.25949381	17.31737761	19.36151347	26.57067342	26.69189804	32.79684159	33.20367054	46.30611887	50.09856667	50.44216221	50.7536529	55.07205657	55.19442588	67.34164651	72.23421642	93.24265465	95.20891074	95.62490096	96.24336307	127.813347	129.7805714	130.5033835	134.8292378	144.8863836	147.9798498	-0.2962403	-0.002629042	0.666449838	-0.096932892	-0.126102795	0.322791883	-0.540076922	0.145350885	-0.227696248	0.22277719	-0.320393327	0.12713451	0.168498123	-0.462935494	0.483625504	0.241399247	-0.386842877	0.120007491	0.134877214	0.573000875
0	0	0.386363636	6.842454646	14.46874565	15.58809056	18.09388345	19.73320506	26.17977679	26.36105502	32.42367519	33.07370316	46.48772852	49.84566625	50.61836835	50.93296345	55.03866423	55.19640605	67.58173891	71.64962964	93.52601406	95.16387484	95.671515	96.19593963	127.7924237	129.8515665	130.4560162	134.6766124	145.1880923	147.7728152	-0.240011628	-0.005628783	0.412689306	0.163670416	-0.152447929	0.308868877	-0.586478796	0.194702244	-0.227739506	0.21941857	-0.300328708	0.117641684	0.145056677	-0.475737914	0.482773794	0.259077779	-0.383913108	0.107532189	0.105540589	0.597100324
0	0	0.409090909	6.876780681	14.82644678	15.74411451	19.01326334	20.08992635	25.8098451	25.89199032	32.18429598	32.92385879	46.67258813	49.60480202	50.77799844	51.06986415	55.02012844	55.18721196	67.84790387	71.09576786	93.76128817	95.12540149	95.72036627	96.14588895	127.7752448	129.9210607	130.4060015	134.5496642	145.4830815	147.5553501	-0.187241114	-0.009731638	0.247746134	0.336187829	-0.164234637	0.284184885	-0.615063932	0.228551735	-0.228408547	0.209081336	-0.273518963	0.104020404	0.118016677	-0.484436269	0.482399029	0.276610299	-0.37900917	0.093146216	0.077758317	0.619298972
0	0	0.431818182	6.897966259	15.12247368	15.8073725	19.98629233	20.41379363	25.28789458	25.47728405	32.07230123	32.75937077	46.84996134	49.38537956	50.9185487	51.1631438	55.01672189	55.16824202	68.14207678	70.57402174	93.94685745	95.09405891	95.77115758	96.09382088	127.7618468	129.9888966	130.353409	134.4495964	145.770969	147.3277978	-0.137527394	-0.015260192	0.155139121	0.437255628	-0.157429551	-0.624119399	0.244242272	0.245438709	-0.230002823	0.187398617	-0.235555095	0.086144361	0.087908556	-0.489188661	0.482692332	0.293735274	-0.372087886	0.075817269	0.052625648	0.639553032
0	0	0.454545455	6.910062474	15.36062925	15.81154098	20.68048434	20.96846115	24.56697077	25.20523681	32.06593345	32.58736229	47.00406	49.20208111	51.0369926	51.21318886	55.02721148	55.14163958	68.46604151	70.08538514	94.08114695	95.07056732	95.82354064	96.04033754	127.7522576	130.0549254	130.2983183	134.3773893	146.0513718	147.0905117	-0.0902616	-0.022726765	0.101614952	-0.127524663	0.500230974	-0.617517978	0.183858159	0.249659355	-0.232783065	0.147815121	-0.179836806	0.06404609	0.055788197	-0.490641415	0.483766536	0.310163276	-0.363167468	0.05448064	0.031275479	0.657829535
0	0	0.477272727	6.916081844	15.54507486	15.7681904	20.85995859	21.93546533	23.75319331	25.02289102	32.13775	32.41735834	47.11291923	49.07604373	51.12976405	51.22199515	55.04890652	55.11034592	68.82134019	69.63041164	94.16260508	95.05584674	95.87711719	95.98602431	127.7464965	130.1190074	130.2408193	134.3337677	146.3239073	146.8438541	-0.044696085	-0.032981599	0.068781194	-0.072686102	0.543451624	-0.600341575	0.100382447	0.24703762	-0.236857306	0.084125137	-0.100111015	0.038001182	0.023097299	-0.489806224	0.485571767	0.32559431	-0.35233329	0.028766912	0.014149718	0.674106315
0	0	0.5	6.91787952	15.67984368	15.67984368	20.92386993	22.86947467	22.86947467	24.95807961	32.26197215	32.26197215	47.15292241	49.03037221	51.19284306	51.19284306	55.07803969	55.07803969	69.20918957	69.20918957	94.18993536	95.05080589	95.93144153	95.93144153	127.7445748	130.1810122	130.1810122	134.3191771	146.5881944	146.5881944	0	0	0	0	0	0	0	0	0	0	0	0	0	0	0	0	0	0	0	0
0.017857143	0	0.5	6.981178399	15.67934381	15.69234501	20.8789105	22.85715474	22.93136524	24.96176167	32.26010889	32.2776035	47.15782186	49.02042179	51.18890555	51.19186708	55.06410737	55.06643943	69.18301219	69.22297629	94.19862608	95.03291674	95.93698692	95.95235927	127.748528	130.1786167	130.1787721	134.3352643	146.5635666	146.5826321	-0.000125865	-0.038176968	0.038125429	0.001499823	-0.022395331	0.021653345	-0.000612601	0.028815286	-0.028822431	-0.00015361	0.000255042	0.005112092	-0.005287581	0.256285406	-0.256168643	0.022493174	-0.022557203	6.64E-05	0.004296034	-0.203570581
0.035714286	0	0.5	7.163187925	15.67410466	15.73359424	20.75895447	22.82084947	23.10212931	24.9735386	32.25465729	32.32410946	47.17212892	48.99052601	51.17664945	51.18945779	55.0211777	55.03354254	69.10550533	69.2641243	94.22466295	94.9756645	95.95144676	96.01989067	127.7602669	130.1714953	130.1720608	134.3833316	146.4902672	146.565921	-0.000992623	-0.073921002	0.073578686	0.010280439	-0.043731227	0.039438454	-0.004881764	0.056107964	-0.056191487	-0.001251169	0.002051341	0.006801527	-0.008185215	0.381824354	-0.380900422	0.044381495	-0.044885533	0.000488357	0.027910179	-0.330598203
0.053571429	0	0.5	7.442138074	15.65487676	15.81302286	20.59395018	22.76247168	23.3513279	24.99595071	32.24605321	32.40035794	47.19462526	48.94063504	51.15493033	51.18697539	54.94726814	54.98358516	68.97963196	69.332012	94.26792283	94.87287566	95.9708596	96.14135686	127.7794392	130.1598392	130.1609082	134.4628026	146.3700173	146.537991	-0.00326019	-0.108590738	0.107814667	0.028470458	-0.062994026	0.054329787	-0.01639099	0.080410987	-0.080834153	-0.004351154	0.00698575	0.003285619	-0.007837391	0.429835111	-0.42677609	0.065108655	-0.06676553	0.001430127	0.068547125	-0.382487436
0.071428571	0	0.5	7.787025244	15.61032578	15.94269291	20.40940585	22.68506802	23.65059484	25.03464079	32.23509176	32.50456575	47.22311279	48.87096004	51.12228115	51.18621781	54.84092927	54.92157853	68.80997852	69.42564971	94.32814477	94.72193837	95.99252534	96.31780386	127.8054882	130.14395	130.1453713	134.5727377	146.2055832	146.4987313	-0.007387109	-0.14429628	0.14362385	0.054592786	-0.079232395	0.070272962	-0.038574255	0.100356864	-0.101797098	-0.010753241	0.016769632	-0.005582253	-0.004797324	0.446179038	-0.439133288	0.08420568	-0.087994672	0.002712284	0.111133467	-0.388994095
0.089285714	0	0.5	8.163028859	15.52948877	16.13502901	20.22163201	22.592676	23.97428129	25.10155998	32.22302249	32.63444116	47.25408635	48.78247697	51.07722718	51.18907129	54.70150826	54.85277395	68.60230378	69.54373905	94.40471614	94.52419076	96.01536105	96.54394654	127.8376945	130.1242166	130.125545	134.7118651	146.0006347	146.4479995	-0.013458747	-0.181307803	0.182548411	0.085800909	-0.091554803	0.090906486	-0.073800511	0.114701912	-0.118519552	-0.02213168	0.033288585	-0.019047573	-0.000154799	0.448681826	-0.435458922	0.101313731	-0.10839171	0.002798285	0.146859414	-0.372055732
0.107142857	0	0.5	8.536430838	15.40346177	16.40051909	20.03974819	22.4901889	24.29007484	25.22137094	32.21166969	32.7873613	47.28209742	48.67778237	51.01847308	51.19728385	54.52915169	54.7823239	68.36303414	69.68473897	94.2812282	94.49802647	96.03925629	96.81168701	127.8752277	130.1010753	130.1015843	134.8786218	145.7595647	146.3856323	-0.021019554	-0.217986819	0.224371916	0.118851564	-0.099155042	0.112871418	-0.117350519	0.122328469	-0.130837272	-0.040589081	0.058595748	-0.03590964	0.005045084	0.444330838	-0.422660051	0.116189801	-0.127797394	0.166069775	0.009008727	-0.343764065
0.125	0	0.5	8.878741322	15.22664764	16.74439469	19.86832487	22.38319071	24.55473382	25.43273064	32.20356968	32.96056914	47.29861974	48.5624652	50.94498951	51.21232457	54.32479521	54.71494454	68.09878493	69.84692753	93.99746433	94.60563824	96.06454125	97.11242827	127.9172034	130.0736308	130.0750633	135.071202	145.4872895	146.3114566	-0.02904897	-0.25169712	0.266959294	0.151278453	-0.101415766	0.112216484	-0.143876877	0.122230426	-0.138934688	-0.068251305	0.094487565	-0.054665669	0.010016741	0.43622054	-0.404067838	0.128698578	-0.146072018	0.18263731	0.008817397	-0.310372274
0.142857143	0	0.5	9.169780304	14.99737148	17.16190717	19.71075061	22.27767428	24.74677884	25.75386813	32.20211657	33.15137932	47.29047267	48.44691161	50.85600667	51.23529161	54.09018593	54.65460516	67.81596544	70.02845106	93.67506853	94.72711317	96.09170282	97.4380268	127.9627382	130.0420414	130.0465675	135.2876114	145.1890434	146.2253008	-0.03621077	-0.27989695	0.305295419	0.183789639	-0.098104296	0.068949959	-0.131912348	0.113497185	-0.143271848	-0.105318695	0.140598723	-0.073560355	0.014259167	0.425831941	-0.381741089	0.138795827	-0.163090666	0.192348569	0.008389184	-0.274999712
0.160714286	0	0.5	9.399022004	14.71767056	17.63054171	19.57671549	22.17957452	24.89389382	26.15447592	32.21170219	33.35738916	47.2393773	48.34694278	50.75089294	51.26684254	53.82796859	54.60429754	67.52049783	70.22735666	93.31727561	94.86079028	96.12126266	97.78114462	128.0109997	130.0071222	130.0160677	135.5257216	144.8701869	146.1270053	-0.0413082	-0.300962418	0.327345435	0.225734043	-0.089603985	0.004038344	-0.100772266	0.095325389	-0.144512268	-0.145606005	0.190049294	-0.09064905	0.01749136	0.41381021	-0.357225316	0.146508527	-0.178737189	0.198052008	0.006335329	-0.239038674
0.178571429	0	0.5	9.564720475	14.3924159	18.08928263	19.50467171	22.0941621	25.03419511	26.59446832	32.23781286	33.57670012	47.12700318	48.27890606	50.62889372	51.30711535	53.54187806	54.56592669	67.2176542	70.44160746	92.92757001	95.00470744	96.15374303	98.13537403	128.0612465	129.9693014	129.9839412	135.7833249	144.536038	146.0164307	-0.043658265	-0.314465708	0.300607302	0.308966238	-0.077035222	-0.064233211	-0.066705247	0.067109498	-0.143471566	-0.175208058	0.228258854	-0.103881464	0.019537891	0.400236728	-0.331773723	0.151915513	-0.192897705	0.201276281	0.001890869	-0.202863737
0.196428571	0	0.5	9.671353007	14.02819251	18.39301537	19.61047726	22.02552148	25.19492178	27.04585907	32.28698943	33.8081634	46.94552417	48.24918305	50.48872728	51.35558146	53.23711032	54.54033386	66.91199812	70.66908343	92.50982783	95.15651582	96.18968194	98.49525135	128.1128563	129.9290771	129.9504935	136.0581822	144.191739	145.8934662	-0.043156892	-0.320966959	0.185535481	0.473428411	-0.062073487	-0.130740962	-0.032014321	0.028689085	-0.141099609	-0.184704804	0.245307947	-0.111173453	0.020180591	0.3847288	-0.306378554	0.155130618	-0.205454119	0.20295536	-0.005755392	-0.166190604
0.214285714	0	0.5	9.72665698	13.63233343	18.42057128	19.98217173	21.97648753	25.39743224	27.48864077	32.36645573	34.05166801	46.70071912	48.251061	50.3280778	51.41068472	52.92101895	54.52742887	66.60740652	70.90757196	92.06835342	95.31344929	96.22968399	98.85619668	128.1653409	129.8870107	129.9159458	136.3480639	143.8421613	145.7580363	-0.040081122	-0.321603407	0.085274673	0.615075225	-0.046285248	-0.191677693	0.003697429	-0.019165562	-0.138502558	-0.178480756	0.245396811	-0.110465081	0.018978107	0.366532235	-0.281757062	0.156288965	-0.216277918	0.203621852	-0.017558074	-0.128261719
0.232142857	0	0.5	9.739305756	13.21228613	18.27416872	20.4822736	21.9495565	25.66188175	27.90673661	32.48310511	34.30848398	46.40388997	48.2726666	50.14311895	51.46879052	52.60455472	54.52638708	66.30714551	71.15475258	91.60787823	95.47228618	96.27450666	99.21439973	128.2183487	129.8437136	129.8804335	136.6507804	143.4918512	145.6101079	-0.03482586	-0.31772465	0.045383374	0.682768646	-0.029489392	-0.23975719	0.039196649	-0.074050101	-0.137002283	-0.165460675	0.237706576	-0.09988295	0.01508993	0.344744875	-0.258352843	0.155536234	-0.225224319	0.203532159	-0.034624372	-0.087980354
0.25	0	0.5	9.717555203	12.77529724	18.0541182	20.97364459	21.94998227	26.0067606	28.28770261	32.64157066	34.58163996	46.06508311	48.30339622	49.92842358	51.52052056	52.30614691	54.53586359	66.01397494	71.4081801	91.13353855	95.62929364	96.32518164	99.56667063	128.2716553	129.799829	129.8440119	136.9641989	143.145013	145.4496981	-0.027710566	-0.310672393	0.024349625	0.701942629	-0.004046007	-0.263773438	0.070352794	-0.131339814	-0.138207411	-0.151179393	0.228638742	-0.078335101	0.007810343	0.31825002	-0.236367374	0.153020514	-0.232126915	0.202750677	-0.058046155	-0.044158785
0.267857143	0	0.5	9.668684671	12.32831817	17.79886174	21.37624632	21.99491845	26.44338529	28.62499253	32.84159603	34.87621995	45.69164431	48.33452465	49.6780884	51.53681977	52.06517946	54.55419019	65.73026147	71.66526893	90.65084112	95.78018403	96.3831356	99.91027435	128.3251441	129.7560126	129.8066692	137.2862454	142.805527	145.2768837	-0.018876887	-0.301694945	0.009025678	0.639103692	0.068824854	-0.251818134	0.089811656	-0.184455776	-0.144013165	-0.13778164	0.222209663	-0.047024465	0.004635908	0.278831968	-0.215812994	0.148886313	-0.23679309	0.20120496	-0.088261871	0.00379783
0.285714286	0	0.5	9.598917047	11.87803213	17.52535272	21.62584669	22.12084755	26.96739924	28.921903	33.07592309	35.19928033	45.28888426	48.35602537	49.38986861	51.45382695	51.95541396	54.57953727	65.45808523	71.92328064	90.16562204	95.92023528	96.45015287	100.2427665	128.3787798	129.7129113	129.7683461	137.6148868	142.476996	145.0918132	-0.00824046	-0.291954372	-0.00302193	0.432103631	0.252445378	-0.196005408	0.087104359	-0.226566687	-0.156355754	-0.125704722	0.222866391	-0.012087703	0.030674405	0.203343421	-0.196572021	0.143270452	-0.239000805	0.198721439	-0.123535335	0.054344304
0.303571429	0	0.5	9.513563085	11.43093153	17.24393112	21.73433062	22.31046842	27.55051633	29.19792778	33.33054009	35.55889764	44.86092163	48.34579927	49.07785685	51.28261852	51.97251404	54.61003717	65.19933014	72.17931579	89.6840014	96.04493929	96.52780986	100.561846	128.4325757	129.6711423	129.7289614	137.9480859	142.1628213	144.8947235	0.004549116	-0.28259604	-0.012267644	0.245073367	0.390467493	-0.092063306	0.048209211	-0.253177066	-0.176537833	-0.114678269	0.238969758	0.012610478	0.040728762	0.141997629	-0.178450089	0.136299689	-0.23849774	0.195049351	-0.158030978	0.101856016
0.321428571	0	0.5	9.417234391	10.99340398	16.96245429	21.78368892	22.48998541	28.12980591	29.50211156	33.58810158	35.96202146	44.41135375	48.23157076	48.81213204	51.10203238	52.03915942	54.6438734	64.9557529	72.43031058	89.2123344	96.15142677	96.61612755	100.8652367	128.486557	129.6312729	129.6884438	138.2837118	141.8663139	144.6859627	0.020186026	-0.274879418	-0.018928216	0.161469713	0.410740533	0.061530269	-0.039540979	-0.263998541	-0.204296149	-0.104145105	0.271373356	0.019500676	0.022528891	0.113008634	-0.16121809	0.128089982	-0.235004286	0.189878976	-0.182748237	0.137554646
0.339285714	0	0.5	9.314041708	10.57180701	16.68756863	21.81400267	22.63267618	28.6015863	29.92327368	33.83295686	36.41170371	43.94386566	47.91324806	48.69586566	50.94281536	52.12116849	54.67934275	64.72902883	72.67303961	88.75715682	96.23976443	96.71234124	101.1506074	128.5407209	129.5937971	129.6467748	138.6193648	141.5908721	144.4660249	0.039890366	-0.270414358	-0.023241472	0.12282075	0.381143147	0.220804098	-0.139450111	-0.262834893	-0.237432553	-0.093414755	0.282271617	0.041568139	-0.000992939	0.09740119	-0.144642075	0.118747277	-0.228222385	0.182859314	-0.191634249	0.155614988
0.357142857	0	0.5	9.207730066	10.17253107	16.42515265	21.83658523	22.74026776	28.89881077	30.51484825	34.05483699	36.9052016	43.46299003	47.45227894	48.67378155	50.81021594	52.2069959	54.71489692	64.52077534	72.90412674	88.32512158	96.31248951	96.81141937	101.4155336	128.5949926	129.5590975	129.6040566	138.9520119	141.3403152	144.2356035	0.065843344	-0.271643149	-0.025479958	0.100701921	0.335651108	0.289674712	-0.157883817	-0.255647176	-0.272683787	-0.081717053	0.291557423	0.057022331	-0.020230382	0.086582482	-0.128503107	0.108369666	-0.217852611	0.173619726	-0.185801964	0.157378207
0.375	0	0.5	9.101695948	9.802083547	16.18048386	21.85466389	22.82012299	29.06594033	31.21994436	34.24956874	37.43374942	42.97536925	46.92292106	48.67879889	50.7026217	52.29120702	54.74916869	64.33255549	73.12006859	87.92291993	96.37277313	96.90793878	101.6575029	128.6491729	129.5273178	129.5606834	139.2771389	141.1196475	143.9956825	0.102289614	-0.282980617	-0.025927204	0.085179312	0.286648112	0.282829827	-0.108612185	-0.248376016	-0.307123894	-0.068258298	0.305237077	0.059921193	-0.03286688	0.077279969	-0.112609773	0.097050611	-0.203621904	0.161799446	-0.170274781	0.148091895
0.392857143	0	0.5	8.998726148	9.467344813	15.95829791	21.86924412	22.87916812	29.16387456	31.96492686	34.41780165	37.98261582	42.49230501	46.35260639	48.69061401	50.61690524	52.37031842	54.78098583	64.16586509	73.31727695	87.5571799	96.42308895	96.99744003	101.8739576	128.70287	129.4975821	129.5181887	139.5865039	140.9371275	143.7477023	0.158595713	-0.313901897	-0.024859341	0.072375075	0.238667133	0.250652433	-0.039104759	-0.24608276	-0.338670625	-0.052467274	0.317741057	0.056566133	-0.03917013	0.068105842	-0.096805677	0.084882825	-0.185323581	0.14708771	-0.149539983	0.132459194
0.410714286	0	0.5	8.899679534	9.176773621	15.76279789	21.88073198	22.92273769	29.22475867	32.70184403	34.56400467	38.52807746	42.0357094	45.75444476	48.70306526	50.54994927	52.44167301	54.80937458	64.02210737	73.49214886	87.23433282	96.46492751	97.0767248	102.0623705	128.7553968	129.4636586	129.4836881	139.861625	140.810426	143.4938868	0.257468492	-0.387183075	-0.022536206	0.060571364	0.193226366	0.211510854	0.036726138	-0.253575681	-0.364681076	-0.035172179	0.326582354	0.050037733	-0.040140538	0.058439794	-0.080973496	0.071962272	-0.162869029	0.129274818	-0.126271567	0.113357963
0.428571429	0	0.5	8.796424535	8.94725528	15.59763648	21.8894284	22.95462804	29.26386391	33.39082257	34.69826147	39.02517231	41.65318564	45.13786528	48.71397499	50.49902975	52.50309662	54.83355445	63.90255954	73.64117256	86.96044078	96.49901511	97.143639	102.220342	128.8056011	129.4227243	129.461293	140.059845	140.7798163	143.2379469	0.411393312	-0.515355704	-0.019199069	0.048950624	0.15060314	0.17020637	0.119515524	-0.27588537	-0.375955443	-0.023878953	0.330445895	0.041676518	-0.036867151	0.048034094	-0.065036426	0.058391702	-0.136346522	0.10831032	-0.101793652	0.092301628
0.446428571	0	0.5	8.663752232	8.81188971	15.46588302	21.89566115	22.97740554	29.28905021	33.97646116	34.84564705	39.38113957	41.44776176	44.51242014	48.72257084	50.46187712	52.55279663	54.8529256	63.80833531	73.76107384	86.74098296	96.52560475	97.19677764	102.3457086	128.8515774	129.3825762	129.4451991	140.1366	140.8842046	142.9867298	0.310042584	-0.388126817	-0.015071992	0.037137163	0.110534861	0.128069528	0.201956741	-0.306575146	-0.340902756	-0.047594676	0.32757498	0.032143124	-0.030352777	0.036851684	-0.048957246	0.044283154	-0.106077022	0.084358816	-0.07670932	0.070066943
0.464285714	0	0.5	8.534161862	8.74485318	15.36998345	21.89978025	22.99272064	29.30467653	34.36910462	35.0544191	39.48871045	41.54740334	43.89220185	48.72865394	50.43668144	52.5893468	54.86705122	63.74034769	73.84899802	86.5806091	96.54470264	97.23525076	102.4366506	128.8902374	129.347857	129.4339022	140.1330871	141.0692562	142.7543725	0.136374413	-0.188484988	-0.010364824	0.025005909	0.072510087	0.085542226	0.204895084	-0.266720545	-0.231486446	-0.128446161	0.313191867	0.021832314	-0.021497428	0.024988003	-0.032734949	0.029759012	-0.072651333	0.057838211	-0.051293718	0.047087663
0.482142857	0	0.5	8.449691848	8.709205509	15.31172007	21.9021029	23.00156538	29.31320734	34.54239528	35.29077222	39.42184529	41.89806484	43.3133294	48.7322511	50.42211124	52.6117031	54.87563802	63.69927566	73.90270964	86.48288286	96.55622067	97.25852261	102.4917902	128.9170048	129.3234143	129.4271566	140.1134425	141.2403316	142.5721347	0.05267896	-0.078750816	-0.005276766	0.012586142	0.03589605	0.042815043	0.100268704	-0.128044758	-0.107585673	-0.182314667	0.263927641	0.011034502	-0.011122605	0.012625319	-0.016398811	0.014951402	-0.036930948	0.029423	-0.025690804	0.023653444
0.5	0	0.5	8.420854324	8.69763915	15.29217754	21.90285064	23.00445999	29.31591888	34.58639981	35.39489645	39.37206635	42.17213384	42.97934531	48.73343851	50.41734692	52.6192269	54.87851841	63.68553783	73.92077788	86.45005128	96.56007155	97.26630941	102.5102674	128.9267521	129.314438	129.4249111	140.1047843	141.312849	142.497953	0	0	0	0	0	0	0	0	0	0	0	0	0	0	0	0	0	0	0	0
0.489583333	0.020833333	0.5	8.429544145	8.73678696	15.26662466	21.91603695	23.00406299	29.31380945	34.60185603	35.41400643	39.34655233	42.18670624	42.95770678	48.7226396	50.41861069	52.60620638	54.88564061	63.71443086	73.92676074	86.38442408	96.60503206	97.28346656	102.4996118	128.9275335	129.3133507	129.423664	140.0997825	141.3137453	142.4992193	5.09E-15	-5.22E-15	-3.85E-16	3.76E-15	-2.70E-15	2.88E-16	5.25E-15	-5.65E-15	-4.09E-16	-2.37E-15	3.03E-15	9.02E-17	8.59E-17	-1.20E-15	5.31E-16	-2.39E-16	8.93E-17	-6.16E-17	-3.11E-16	3.17E-16
0.479166667	0.041666667	0.5	8.455238919	8.850823991	15.19073385	21.95543837	23.00296809	29.30880077	34.64708116	35.47070352	39.27123807	42.22980286	42.8934765	48.68904308	50.42341334	52.56805225	54.90662224	63.79926381	73.9454775	86.19205798	96.73541933	97.33460988	102.4677147	128.9298861	129.3100789	129.4199388	140.0850566	141.3165451	142.5027489	2.39E-14	-2.44E-14	1.05E-15	-4.88E-15	3.75E-15	9.02E-17	-1.49E-15	1.07E-15	1.14E-15	4.92E-15	-5.46E-15	4.20E-16	-3.80E-16	-4.18E-16	5.86E-16	1.39E-16	-5.72E-17	-3.38E-17	1.88E-15	-1.68E-15
0.46875	0.0625	0.5	8.496858853	9.030152643	15.0667546	22.02046893	23.00145676	29.30471466	34.71881411	35.56311181	39.14951292	42.29984743	42.78864728	48.62948504	50.43438592	52.50732929	54.94035581	63.93468036	73.97921399	85.88517557	96.9390809	97.41876059	102.4147849	128.9338338	129.3046021	129.4137826	140.0614086	141.3215777	142.5077647	-1.89E-14	2.04E-14	8.81E-16	-9.39E-15	8.44E-15	-3.40E-16	6.79E-15	-7.16E-15	2.26E-15	7.11E-15	-9.12E-15	-8.29E-16	-1.53E-16	1.15E-15	-1.53E-16	6.31E-16	3.64E-17	-2.51E-16	2.24E-15	-2.53E-15
0.458333333	0.083333333	0.5	8.552745008	9.260634875	14.89826611	22.10979651	22.99997516	29.30749902	34.81213298	35.68816998	38.98626014	42.39495013	42.64635606	48.53997962	50.45472495	52.42783896	54.98513923	64.11231772	74.03170843	85.48057425	97.19935724	97.5343064	102.3411666	128.9394132	129.2969138	129.4052697	140.0300641	141.3293794	142.5130647	-4.42E-14	4.56E-14	-1.56E-15	5.84E-15	-6.62E-15	-1.67E-16	-4.77E-15	6.24E-15	-1.67E-15	1.35E-14	-1.34E-14	-2.78E-16	1.43E-15	4.98E-16	-4.16E-16	1.42E-16	0	5.32E-16	-1.27E-15	7.37E-16
0.447916667	0.104166667	0.5	8.620847216	9.525760909	14.68995458	22.22089471	22.99909807	29.32468182	34.92107586	35.84169555	38.78723026	42.47068712	42.51349432	48.41708803	50.48694453	52.33406311	55.03884915	64.32153173	74.10801267	84.99636034	97.49837754	97.67903029	102.2473338	128.946669	129.2870579	129.394496	139.9925384	141.3406755	142.5171339	-1.14E-14	1.11E-14	-1.36E-15	2.45E-15	6.94E-17	2.10E-15	-3.39E-15	3.36E-15	-2.01E-15	-8.16E-14	8.28E-14	-6.45E-16	1.18E-16	1.11E-16	-5.00E-16	-3.75E-16	-2.74E-16	-1.28E-16	-1.26E-14	1.27E-14
0.4375	0.125	0.5	8.698943266	9.808797871	14.44735817	22.34959848	22.99947767	29.3646879	35.03929914	36.0184127	38.55870839	42.26652304	42.65442071	48.25890208	50.53202286	52.23061391	55.09911946	64.55024135	74.21423989	84.44968379	97.81936417	97.85015131	102.1338842	128.9556476	129.2751691	129.3815719	139.9504991	141.3563556	142.5182602	-8.93E-15	7.95E-15	-6.38E-16	-5.74E-15	6.48E-15	1.05E-15	-1.19E-15	2.86E-15	-1.40E-15	2.45E-14	-2.37E-14	-2.33E-15	7.67E-16	1.80E-16	5.20E-16	-3.12E-16	-4.13E-16	4.35E-16	1.48E-14	-1.50E-14
0.427083333	0.145833333	0.5	8.784850255	10.09454801	14.17662133	22.48985763	23.00177937	29.43596481	35.16069772	36.21189122	38.30748435	42.03951662	42.81721197	48.0653008	50.58926952	52.12179293	55.16349404	64.78583038	74.35715621	83.8556553	98.04437744	98.14776107	102.001532	128.9663907	129.2615096	129.3666144	139.9056499	141.3774428	142.5146339	-3.90E-14	4.29E-14	-2.15E-15	7.98E-15	-7.83E-15	-3.12E-15	5.97E-15	-1.75E-15	-3.77E-15	5.69E-16	-7.42E-16	4.16E-16	-1.09E-15	1.31E-15	8.19E-16	-4.58E-16	9.02E-17	2.17E-17	4.57E-15	-5.02E-15
0.416666667	0.166666667	0.5	8.876582885	10.37054934	13.88429944	22.63390204	23.00661068	29.54579348	35.27998056	36.41433754	38.04101583	41.79624151	43.00170113	47.83762618	50.65676443	52.01130346	55.22953874	65.01607996	74.54359547	83.22710172	98.2579701	98.47152724	101.8511003	128.9789284	129.2464951	129.3497383	139.8596507	141.4050578	142.5044245	-9.55E-15	1.07E-14	-7.91E-16	1.28E-14	-1.31E-14	-1.11E-15	-9.30E-15	5.18E-15	1.79E-15	9.78E-16	2.39E-15	-3.82E-16	-9.02E-17	-1.84E-16	4.79E-16	6.94E-17	-6.25E-16	5.02E-16	1.72E-14	-1.67E-14
0.40625	0.1875	0.5	8.972409061	10.62769887	13.57725339	22.77295624	23.01445146	29.69867495	35.39326367	36.6161805	37.76766414	41.54456122	43.20782682	47.57817902	50.73197565	51.90211171	55.29491175	65.23009919	74.77972908	82.57475423	98.48681931	98.78099712	101.6835145	128.993272	129.2307035	129.3310491	139.8140758	141.4403794	142.485834	-1.33E-14	1.67E-14	-1.84E-15	-3.26E-14	2.95E-14	5.13E-16	-3.25E-15	-7.36E-16	4.33E-15	-4.30E-16	4.02E-16	-3.60E-16	8.67E-16	-2.39E-16	-1.25E-16	1.67E-16	3.12E-16	-5.39E-16	5.17E-15	-4.87E-15
0.395833333	0.208333333	0.5	9.070749754	10.86036492	13.26267459	22.89843618	23.0255952	29.89432561	35.49881066	36.80542892	37.49688268	41.2942133	43.43541636	47.28984559	50.81226136	51.79642565	55.35740002	65.41917059	75.07030029	81.90759211	98.72652813	99.06858123	101.4997967	129.009408	129.2148656	129.3106378	139.770403	141.4846018	142.4571369	3.07E-15	-6.45E-15	1.41E-15	4.68E-14	-4.32E-14	-2.64E-15	5.01E-15	1.82E-14	-2.09E-14	1.39E-16	-1.44E-15	-5.83E-16	-2.08E-17	9.78E-16	8.33E-17	2.91E-16	-9.71E-17	-3.05E-16	-8.42E-15	8.16E-15
0.385416667	0.229166667	0.5	9.169867092	11.06610608	12.94828718	23.00329335	23.04011046	30.12555224	35.59810238	36.96692469	37.23919682	41.05745486	43.68403724	46.97596823	50.89516676	51.69575242	55.4149329	65.57737073	75.41799596	81.23319811	98.97250427	99.3284469	101.3010611	129.0272893	129.1998356	129.28858	139.7300251	141.5388899	142.4167132	4.08E-15	-4.61E-15	6.59E-16	3.50E-13	-3.50E-13	-1.25E-16	1.25E-16	7.23E-15	-6.06E-15	-2.36E-16	-2.13E-15	-5.07E-16	3.08E-15	-9.51E-16	6.94E-17	4.16E-17	6.45E-16	-1.42E-16	-4.45E-15	3.88E-15
0.375	0.25	0.5	9.267285051	11.24514012	12.64278187	23.0578279	23.08302376	30.37654242	35.69728781	37.00579925	37.08203234	40.84919258	43.95292968	46.64045864	50.97855044	51.60099967	55.46558412	65.70182514	75.82312816	80.55806547	99.22005643	99.55623464	101.0885103	129.0468219	129.1865462	129.2649455	139.6942696	141.6043348	142.3630833	-1.79E-15	1.44E-15	-2.11E-15	1.12E-13	-1.10E-13	-2.78E-16	-1.36E-15	1.66E-14	-1.49E-14	3.19E-16	1.02E-15	-1.51E-15	-2.81E-15	4.23E-15	1.94E-16	5.62E-16	4.93E-16	-3.94E-16	-6.61E-15	6.28E-15
0.364583333	0.270833333	0.5	9.358911249	11.39970491	12.35652116	23.07835477	23.13598876	30.62243338	35.80813355	36.80805235	37.13004706	40.68526844	44.24101328	46.28813647	51.06060548	51.51259426	55.50757166	65.79253857	76.28370886	79.88783944	99.46449295	99.7488214	100.863436	129.0678274	129.1759529	129.2398359	139.6644172	141.6819098	142.2949499	-4.49E-15	3.32E-14	-3.14E-14	1.41E-13	-1.39E-13	4.44E-16	-3.93E-15	-5.75E-14	6.21E-14	-5.27E-16	2.82E-15	-2.99E-15	-2.91E-16	5.07E-16	9.16E-16	-5.55E-16	-6.87E-16	5.05E-16	-7.39E-16	-3.35E-17
0.354166667	0.291666667	0.5	9.437961148	11.53342555	12.10243266	23.10111271	23.16303686	30.83156075	35.94392569	36.65998942	37.09277651	40.57738145	44.54694926	45.92530852	51.13982725	51.43060122	55.53926275	65.85187038	76.79586593	79.22749367	99.70121987	99.904117	100.6272315	129.0899059	129.1689735	129.2135268	139.6417065	141.7724281	142.2112515	6.36E-15	3.90E-14	-4.56E-14	5.40E-14	-5.30E-14	-1.15E-15	-4.50E-15	-1.65E-14	1.87E-14	3.90E-15	2.00E-15	-2.23E-15	-8.12E-15	7.78E-15	-7.08E-16	-5.76E-16	2.50E-15	-2.58E-15	1.21E-15	-1.19E-15
0.34375	0.3125	0.5	9.494257926	11.65075897	11.89653876	23.12539076	23.16671206	30.97193111	36.09225251	36.60002536	36.96116828	40.52569734	44.86923485	45.56063611	51.21496049	51.35483275	55.55918932	65.88382071	77.3544468	78.58144821	99.9258358	100.0207995	100.381502	129.1117058	129.1664287	129.1872084	139.6273165	141.8765048	142.1112304	-4.68E-17	6.14E-14	-6.30E-14	-8.32E-14	8.21E-14	6.52E-16	1.51E-15	3.98E-14	-3.78E-14	-7.63E-16	5.12E-15	-1.68E-15	-1.24E-14	7.36E-15	1.42E-15	-1.18E-16	4.51E-16	-4.06E-16	1.33E-14	-1.29E-14
0.333333333	0.333333333	0.5	9.515503458	11.75654564	11.75654565	23.15040198	23.15040198	31.02100986	36.15844574	36.73865638	36.73865638	40.51444267	45.20630738	45.20630738	51.28494259	51.28494259	55.56607697	65.89330864	77.95363688	77.95363688	100.0920302	100.1342209	100.1342209	129.1249341	129.1689893	129.1689893	139.6223142	141.9945222	141.9945222	-4.08E-16	-0.001233704	0.001233704	-0.002526492	0.002526492	1.55E-15	2.95E-15	-0.000132044	0.000132044	-4.01E-15	-5.77E-05	5.77E-05	1.92E-05	-1.92E-05	-4.86E-16	2.08E-17	0.000286495	-0.000286495	2.28E-16	9.88E-06
0.323232323	0.323232323	0.5	9.493851057	11.69711756	11.85271555	23.11886033	23.17458457	30.97577433	36.12259248	36.44785908	37.08361535	40.51439595	44.8885866	45.54584354	51.22238133	51.34701244	55.55932089	65.8860071	77.36555	78.56781087	99.87222274	100.1401936	100.3172354	129.1090262	129.1768031	129.1794265	139.6272322	141.8655575	142.1223938	-9.50E-14	3.01E-12	-2.96E-12	2.39E-12	-2.28E-12	-8.81E-14	3.79E-12	-7.57E-12	3.76E-12	8.67E-14	9.32E-13	-8.64E-13	-2.81E-12	2.84E-12	-1.30E-13	-1.49E-13	1.19E-12	-9.50E-13	-5.47E-13	-1.21E-11
0.313131313	0.313131313	0.5	9.431270701	11.71609934	11.94688386	23.0748727	23.19794394	30.84785593	36.0545593	36.09713529	37.554931	40.49118658	44.61656289	45.89655788	51.16454196	51.40261921	55.53864355	65.86718291	76.80062117	79.20929853	99.61469336	100.1437413	100.4784125	129.0785146	129.19011	129.2036816	139.6421772	141.7218316	142.2633473	-1.75E-13	3.93E-12	-3.84E-12	2.06E-12	-1.86E-12	-2.47E-13	3.20E-11	-3.42E-11	2.29E-12	1.51E-13	9.04E-13	-7.81E-13	-3.05E-12	3.13E-12	-2.91E-13	-2.76E-13	1.31E-12	-8.59E-13	-6.65E-13	-1.26E-11
0.303030303	0.303030303	0.5	9.339172829	11.80538294	12.04297032	23.02102386	23.21972797	30.65334729	35.69882114	35.97673797	38.10873755	40.41092893	44.41246623	46.2573064	51.11104698	51.45106936	55.50367601	65.84118254	76.26115118	79.87319366	99.35338541	100.1137002	100.6151424	129.0436266	129.2089451	129.2313917	139.6668658	141.5650681	142.4169799	-2.15E-13	5.10E-12	-5.00E-12	2.05E-12	-1.75E-12	-4.53E-13	2.73E-12	-4.02E-12	1.44E-12	2.86E-13	7.70E-13	-6.35E-13	-3.31E-12	3.46E-12	-4.81E-13	-3.74E-13	1.41E-12	-7.64E-13	-7.77E-13	-1.23E-11
0.292929293	0.292929293	0.5	9.234498101	11.95067505	12.1444361	22.95942671	23.23914149	30.40945725	35.26257885	35.89345307	38.71858298	40.24716255	44.29424908	46.62711479	51.06157813	51.49171034	55.454422	65.81190958	75.74895637	80.55501999	99.09003214	100.0515318	100.7252801	129.005982	129.23314	129.2608423	139.6997257	141.3985026	142.582624	-2.35E-13	7.79E-12	-7.69E-12	2.11E-12	-1.74E-12	-6.78E-13	4.45E-13	-1.04E-12	6.92E-13	6.50E-13	5.31E-13	-4.38E-13	-3.58E-12	3.83E-12	-6.98E-13	-4.37E-13	1.47E-12	-6.68E-13	-9.06E-13	-1.19E-11
0.282828283	0.282828283	0.5	9.133630888	12.13748737	12.25420233	22.89175131	23.25527345	30.13120249	34.79562779	35.80532731	39.3643233	39.98853712	44.26777388	47.00517882	51.01589992	51.52392404	55.39131121	65.7827916	75.26532549	81.25073815	98.82613948	99.95926712	100.807167	128.9659813	129.2623373	129.2915893	139.7366913	141.2280442	142.7593528	-2.40E-13	1.49E-11	-1.49E-11	2.20E-12	-1.79E-12	-8.82E-13	-6.44E-14	4.35E-14	-1.00E-12	2.13E-12	2.13E-13	-1.86E-13	-3.90E-12	4.24E-12	-9.42E-13	-4.59E-13	1.50E-12	-5.78E-13	-1.05E-12	-1.14E-11
0.272727273	0.272727273	0.5	9.049451427	12.35395023	12.37459417	22.81929855	23.2669871	29.83053437	34.30340849	35.71232908	39.64035353	40.02988444	44.32471301	47.39084053	50.97387619	51.5471327	55.31524026	65.75679943	74.81098318	81.9567114	98.56314469	99.83927634	100.8596358	128.9238113	129.2960163	129.3234606	139.7688368	141.0645894	142.9459932	-2.29E-13	9.36E-11	-9.35E-11	2.34E-12	-1.92E-12	-1.04E-12	-2.32E-13	7.04E-13	-3.99E-12	4.98E-12	-1.64E-13	1.35E-13	-4.27E-12	4.68E-12	-1.21E-12	-4.37E-13	1.49E-12	-4.90E-13	-1.21E-12	-1.09E-11
0.262626263	0.262626263	0.5	8.990849218	12.5073058	12.5911394	22.74309537	23.27277537	29.51661266	33.79024739	35.61439672	39.21836136	40.7023141	44.448194	47.7835384	50.93548188	51.56081888	55.22759322	65.73649702	74.38606918	82.66964955	98.30241491	99.69419957	100.8820015	128.8796266	129.3335281	129.3563746	139.7786362	140.9277015	143.1411485	-2.30E-13	2.48E-11	-2.48E-11	2.50E-12	-2.11E-12	-1.13E-12	-3.22E-13	1.23E-12	-1.15E-12	2.00E-12	-5.66E-13	5.56E-13	-4.72E-12	5.17E-12	-1.49E-12	-3.68E-13	1.43E-12	-4.03E-13	-1.41E-12	-1.04E-11
0.252525253	0.252525253	0.5	8.963078242	12.65338259	12.84256583	22.66399832	23.27058738	29.19639484	33.25991247	35.51152821	38.74100653	41.37108347	44.62010505	48.1827273	50.90081356	51.56456165	55.13023496	65.72410656	73.99014021	83.38654398	98.04522449	99.52689969	100.8740361	128.8335957	129.3741382	129.3902906	139.7391043	140.8464049	143.343229	-2.13E-13	1.15E-11	-1.15E-11	2.71E-12	-2.40E-12	-1.13E-12	-4.09E-13	1.70E-12	-7.42E-13	1.44E-12	-9.81E-13	1.09E-12	-5.29E-12	5.71E-12	-1.77E-12	-2.50E-13	1.33E-12	-3.20E-13	-1.63E-12	-9.88E-12
0.242424242	0.242424242	0.5	8.968203632	12.81321726	13.10361794	22.58279825	23.257638	28.87519549	32.71606301	35.40375545	38.22508207	42.0275715	44.8251017	48.58776189	50.87010635	51.55809072	55.02547242	65.7215777	73.62219863	84.10460181	97.79272578	99.3404236	100.8359311	128.78591	129.4170719	129.4251894	139.628113	140.8448043	143.5504901	-2.28E-13	7.85E-12	-7.79E-12	2.96E-12	-2.80E-12	-1.01E-12	-5.25E-13	2.17E-12	-6.72E-13	1.17E-12	-1.42E-12	1.78E-12	-6.01E-12	6.27E-12	-2.06E-12	-8.54E-14	1.19E-12	-2.39E-13	-1.88E-12	-9.32E-12
0.232323232	0.232323232	0.5	9.005499381	12.98655683	13.37113059	22.50032229	23.23022216	28.55712205	32.1626138	35.29110566	37.68464682	42.66472272	45.05141921	48.99772703	50.84377776	51.54135947	54.91598277	65.73065338	73.28074899	84.82118352	97.54591746	99.13796831	100.7682487	128.7367799	129.4610627	129.4615606	139.4484565	140.9219566	143.7610767	-2.04E-13	6.02E-12	-5.97E-12	3.25E-12	-3.33E-12	-7.60E-13	-6.75E-13	2.66E-12	-7.87E-13	1.03E-12	-1.89E-12	2.70E-12	-6.94E-12	6.84E-12	-2.34E-12	1.30E-13	9.85E-13	-1.63E-13	-2.19E-12	-8.72E-12
0.222222222	0.222222222	0.5	9.071843106	13.17251728	13.64304761	22.41753061	23.18357146	28.245387	31.60401608	35.17357436	37.13141519	43.27684468	45.29026229	49.41115739	50.82256707	51.51463518	54.80471181	65.75292619	72.96387936	85.53374661	97.30561303	98.9228504	100.6718668	128.686426	129.4979052	129.5068838	139.219445	141.060222	143.973072	-1.94E-13	4.78E-12	-4.73E-12	3.63E-12	-4.01E-12	-3.52E-13	-8.70E-13	3.21E-12	-1.06E-12	1.00E-12	-2.43E-12	3.97E-12	-8.14E-12	7.34E-12	-2.60E-12	3.92E-13	7.32E-13	-8.95E-14	-2.54E-12	-8.07E-12
0.212121212	0.212121212	0.5	9.162157352	13.36960359	13.91811336	22.33560456	23.11181739	27.94252255	31.0454241	35.05111402	36.57546976	43.85949881	45.53490448	49.82536536	50.80806867	51.47860032	54.69475127	65.7898804	72.66936238	86.23979689	97.07241303	98.69847651	100.5479212	128.6350672	129.5357063	129.5524043	138.9586415	141.2434782	144.1845487	-1.67E-13	3.99E-12	-3.93E-12	4.14E-12	-4.90E-12	2.14E-13	-1.10E-12	3.87E-12	-1.55E-12	1.09E-12	-3.05E-12	5.83E-12	-9.69E-12	7.60E-12	-2.84E-12	7.01E-13	4.26E-13	-2.05E-14	-2.96E-12	-7.34E-12
0.202020202	0.202020202	0.5	9.269904731	13.57573464	14.19554543	22.25602165	23.00816139	27.65052532	30.49267658	34.92363696	36.02588065	44.40943606	45.77990448	50.23343495	50.80562562	51.43445196	54.58920922	65.84291554	72.3947682	86.93684793	96.84668573	98.46831126	100.3977506	128.5829102	129.5744416	129.5975936	138.6774473	141.461496	144.3936207	-1.54E-13	3.28E-12	-3.21E-12	4.88E-12	-6.08E-12	9.27E-13	-1.37E-12	4.80E-12	-2.39E-12	1.36E-12	-3.83E-12	8.68E-12	-1.15E-11	7.15E-12	-3.05E-12	1.06E-12	6.39E-14	4.69E-14	-3.44E-12	-6.53E-12
0.191919192	0.191919192	0.5	9.387605101	13.78827494	14.47466585	22.18060988	22.86538913	27.37095431	29.95199034	34.79103083	35.49114452	44.92453389	46.02051844	50.59370609	50.85478368	51.38397851	54.49109087	65.91334743	72.13758192	87.62238973	96.62856262	98.23583767	100.2228503	128.5301415	129.614063	129.6420455	138.3830431	141.7079691	144.5984924	-1.05E-13	2.62E-12	-2.58E-12	6.07E-12	-7.77E-12	1.77E-12	-1.65E-12	6.37E-12	-3.96E-12	1.90E-12	-4.82E-12	8.70E-12	-7.88E-12	4.00E-12	-3.24E-12	1.46E-12	-3.54E-13	1.08E-13	-4.01E-12	-5.60E-12
0.181818182	0.181818182	0.5	9.507320028	14.004079	14.75449	22.11157092	22.67686879	27.10500043	29.42927414	34.65318448	34.97944205	45.40370341	46.25229602	50.72374027	51.13533256	51.32958542	54.40320669	66.00238366	71.89531807	88.29386699	96.41795625	98.00450338	100.0248383	128.4769237	129.654489	129.6854777	138.0803276	141.978554	144.7975032	-6.91E-14	2.00E-12	-1.98E-12	8.29E-12	-1.05E-11	2.65E-12	-1.92E-12	1.07E-11	-8.34E-12	2.88E-12	-6.20E-12	-8.93E-12	3.61E-11	-2.18E-11	-3.43E-12	1.91E-12	-8.28E-13	1.61E-13	-4.66E-12	-4.54E-12
0.171717172	0.171717172	0.5	9.621044374	14.21955824	15.03328567	22.05145847	22.43808428	26.85354132	28.92908262	34.49870816	34.51002259	45.84675369	46.47084452	50.74598859	51.27423703	51.52171702	54.32811777	66.11107112	71.66562661	88.9486674	96.21460793	97.77764618	99.80543979	128.4233971	129.6955944	129.7277212	137.7730134	142.2697611	144.9891658	-8.62E-15	1.39E-12	-1.43E-12	1.37E-11	-1.63E-11	3.50E-12	-2.11E-12	2.12E-10	-2.10E-10	4.62E-12	-8.22E-12	-1.59E-11	5.44E-11	-3.27E-11	-3.67E-12	2.42E-12	-1.37E-12	2.08E-13	-5.41E-12	-3.34E-12
0.161616162	0.161616162	0.5	9.720956085	14.43078423	15.30811306	22.00309586	22.14853532	26.61719084	28.4534676	34.05648579	34.36154758	46.25421857	46.67176441	50.75995853	51.2212824	51.91100894	54.26811539	66.240215	71.44638687	89.58412026	96.01817012	97.5583942	99.56649378	128.3696861	129.737202	129.7687011	137.464191	142.5783817	145.1721951	3.93E-14	8.60E-13	-9.76E-13	4.15E-11	-4.44E-11	4.23E-12	-2.22E-12	5.84E-12	-3.95E-12	8.04E-12	-1.18E-11	-2.10E-11	3.67E-11	-9.42E-12	-4.03E-12	2.98E-12	-1.97E-12	2.43E-13	-6.24E-12	-1.95E-12
0.151515152	0.151515152	0.5	9.799502894	14.63364359	15.57433869	21.81357222	21.96941756	26.39634929	28.00124178	33.65953497	34.20788724	46.62716513	46.85077372	50.77617368	51.17414404	52.28912096	54.22521637	66.39027106	71.23578756	90.19750508	95.82832055	97.34954354	99.30998294	128.3159122	129.7790761	129.8084091	137.1566236	142.9011892	145.3455274	1.06E-13	3.58E-13	-6.20E-13	4.15E-11	-4.46E-11	4.77E-12	-2.21E-12	1.65E-12	-6.16E-14	1.69E-11	-2.07E-11	-2.62E-11	3.58E-11	-2.77E-12	-4.63E-12	3.61E-12	-2.64E-12	2.62E-13	-7.15E-12	-3.76E-13
0.141414141	0.141414141	0.5	9.849347109	14.82405591	15.82509537	21.44565033	21.9532255	26.19125632	27.56817977	33.3132211	34.04934654	46.96700717	47.00402929	50.79660458	51.1358771	52.65055447	54.20114222	66.56121575	71.03239274	90.78606935	95.64489375	97.15342714	99.0380888	128.2622101	129.8209197	129.8468733	136.8529042	143.2347785	145.5083279	1.74E-13	-2.66E-14	-4.57E-13	1.28E-11	-1.59E-11	5.19E-12	-2.13E-12	-2.10E-13	1.47E-12	1.10E-10	-1.14E-10	-3.17E-11	3.78E-11	1.62E-12	-5.66E-12	4.31E-12	-3.40E-12	2.59E-13	-8.11E-12	1.43E-12
0.131313131	0.131313131	0.5	9.863243272	14.99825377	16.05068955	21.06471235	21.95686541	26.00204562	27.14826901	33.02081206	33.88646206	47.12860642	47.27534302	50.82161579	51.10866172	52.99161127	54.19724684	66.75240242	70.83519442	91.34705374	95.46800222	96.97180141	98.75327005	128.2087475	129.8623772	129.8841257	136.5555437	143.575479	145.6599863	2.06E-13	-2.24E-13	-5.42E-13	7.60E-12	-1.06E-11	5.62E-12	-2.14E-12	-1.47E-12	2.41E-12	2.53E-11	-2.86E-11	-3.71E-11	4.04E-11	5.86E-12	-7.47E-12	5.10E-12	-4.25E-12	2.27E-13	-9.10E-12	3.48E-12
0.121212121	0.121212121	0.5	9.833982048	15.15310205	16.23817596	20.69762131	21.98185262	25.82879795	26.73552392	32.78292005	33.72005714	47.22301975	47.55382817	50.85098479	51.09336216	53.30949654	54.21436716	66.96241512	70.64365276	91.87772226	95.29811351	96.80578312	98.45836044	128.1557459	129.9030417	129.9201734	136.2670161	143.9193116	145.8001023	2.73E-13	-3.65E-13	-8.31E-13	5.81E-12	-8.50E-12	6.33E-12	-2.50E-12	-2.49E-12	3.13E-12	9.53E-12	-1.24E-11	-4.17E-11	4.27E-11	1.08E-11	-1.05E-11	6.01E-12	-5.22E-12	1.56E-13	-1.01E-11	5.86E-12
0.111111111	0.111111111	0.5	9.754586008	15.28640741	16.37197108	20.37613967	22.0285043	25.67158663	26.32558786	32.59733281	33.55129552	47.2876013	47.80408452	50.88415079	51.08932955	53.60214756	54.25259801	67.1889344	70.45772441	92.3753939	95.13605749	96.65586056	98.15667936	128.1035001	129.9424675	129.9549738	135.9897787	144.2619777	145.9284602	2.79E-13	-2.07E-13	-1.45E-12	5.14E-12	-7.49E-12	8.05E-12	-3.90E-12	-3.35E-12	3.76E-12	4.98E-12	-7.30E-12	-4.47E-11	4.37E-11	1.76E-11	-1.57E-11	7.06E-12	-6.34E-12	1.92E-14	-1.10E-11	8.68E-12
0.101010101	0.101010101	0.5	9.618961966	15.39715075	16.43736473	20.1318463	22.09565597	25.53050845	25.91657996	32.45934049	33.3817305	47.32456648	48.02764148	50.92030407	51.09457366	53.86817811	54.31103064	67.42863132	70.27787809	92.83747113	94.98296022	96.52198139	97.85214537	128.0523945	129.9801882	129.9884167	135.726273	144.5988756	146.0449974	3.08E-13	-8.19E-15	-2.13E-12	4.89E-12	-6.95E-12	1.31E-11	-8.67E-12	-4.12E-12	4.36E-12	2.83E-12	-4.58E-12	-4.56E-11	4.28E-11	2.78E-11	-2.47E-11	8.29E-12	-7.64E-12	-2.04E-13	-1.19E-11	1.21E-11
0.090909091	0.090909091	0.5	9.423145245	15.48557949	16.42809124	19.98687001	22.18053861	25.40569081	25.509131	32.36245428	33.21334548	47.3377195	48.22590146	50.95843755	51.10627533	54.10682269	54.38753018	67.67710704	70.10509522	93.26146009	94.84012547	96.40369483	97.54937969	128.0029129	130.0157365	130.0203147	135.4789106	144.925145	146.1497674	2.96E-13	4.90E-13	-2.95E-12	4.66E-12	-6.60E-12	5.01E-11	-4.54E-11	-4.85E-12	4.99E-12	1.64E-12	-2.84E-12	-4.43E-11	4.02E-11	4.47E-11	-4.07E-11	9.76E-12	-9.17E-12	-5.13E-13	-1.27E-11	1.65E-11
0.080808081	0.080808081	0.5	9.167054836	15.5531288	16.35357362	19.94485555	22.27886426	25.10590984	25.29726448	32.29927664	33.04857966	47.33190537	48.40012215	50.99739311	51.12144724	54.31785735	54.47863855	67.92889528	69.94085138	93.64497675	94.70889877	96.30031243	97.25378318	127.9556409	130.0486648	130.0504033	135.2500476	145.2357384	146.2429018	2.61E-13	1.12E-12	-3.62E-12	4.19E-12	-6.38E-12	3.43E-11	-2.92E-11	-5.59E-12	5.68E-12	9.24E-13	-1.63E-12	-4.13E-11	3.63E-11	7.64E-11	-7.19E-11	1.16E-11	-1.10E-11	-9.06E-13	-1.35E-11	2.25E-11
0.070707071	0.070707071	0.5	8.856347332	15.60218877	16.23715152	19.99110469	22.38512379	24.71102664	25.20529141	32.26229262	32.89033001	47.31239673	48.55140937	51.03591177	51.13749937	54.50149816	54.5796616	68.17754442	69.7870729	93.98573432	94.59054701	96.21105411	96.97156717	127.9112578	130.0783482	130.0785648	135.0419507	145.525522	146.3245745	2.22E-13	1.87E-12	-4.20E-12	3.50E-12	-6.24E-12	1.78E-11	-1.24E-11	-6.41E-12	6.50E-12	4.87E-13	-7.98E-13	-3.72E-11	3.17E-11	1.48E-10	-1.44E-10	1.38E-11	-1.34E-11	-1.13E-12	-1.46E-11	3.09E-11
0.060606061	0.060606061	0.5	8.503722777	15.63577438	16.10553056	20.10209628	22.49305907	24.32961394	25.129642	32.24445495	32.7419173	47.28437308	48.68071641	51.0726896	51.15255438	54.65828574	54.68494325	68.41579406	69.6460622	94.28151511	94.48617347	96.13515911	96.70971095	127.8705167	130.1037624	130.1050817	134.8567561	145.7894022	146.394971	1.83E-13	2.82E-12	-4.84E-12	2.64E-12	-6.25E-12	1.42E-11	-8.31E-12	-7.45E-12	7.54E-12	2.22E-13	-2.40E-13	-3.27E-11	2.73E-11	3.97E-10	-3.92E-10	1.67E-11	-1.64E-11	1.50E-12	-1.86E-11	4.35E-11
0.050505051	0.050505051	0.5	8.129146994	15.65716931	15.97954055	20.25455297	22.59624417	23.96779275	25.0698331	32.2395424	32.60700147	47.252562	48.78884717	51.10643727	51.16549901	54.78827649	54.78896599	68.63585655	69.52038658	94.39667393	94.53015864	96.07195607	96.47579457	127.8342141	130.1262279	130.1279234	134.6964266	146.0224749	146.454265	1.33E-13	4.20E-12	-5.82E-12	1.71E-12	-6.44E-12	1.29E-11	-6.30E-12	-8.80E-12	8.90E-12	6.25E-14	1.11E-13	-2.85E-11	2.34E-11	1.34E-08	-1.34E-08	2.07E-11	-2.04E-11	-1.87E-12	-1.67E-11	6.33E-11
0.04040404	0.04040404	0.5	7.758851244	15.66960225	15.87148025	20.42846625	22.68868921	23.63322507	25.02487181	32.24233275	32.48943135	47.22103601	48.876462	51.13594024	51.17585478	54.88337751	54.89437615	68.82980513	69.41272838	94.32272893	94.72968568	96.02089687	96.27757806	127.8031487	130.1453231	130.1468627	134.5627083	146.2201908	146.5026034	9.94E-14	6.05E-12	-7.30E-12	8.60E-13	-7.00E-12	1.24E-11	-4.89E-12	-1.08E-11	1.09E-11	-1.83E-14	2.85E-13	-2.49E-11	2.04E-11	7.03E-10	-7.00E-10	2.66E-11	-2.64E-11	-7.38E-12	-1.24E-11	9.63E-11
0.03030303	0.03030303	0.5	7.423243367	15.67598833	15.78681788	20.60545959	22.7653585	23.33653732	24.99319251	32.24864987	32.39302014	47.19312294	48.94408508	51.160116	51.18357241	54.96435742	54.97534302	68.99005525	69.32570069	94.26482218	94.87886882	95.98156348	96.12202565	127.7780735	130.1606514	130.1617337	134.4570902	146.3785257	146.5400998	7.15E-14	8.81E-12	-9.71E-12	1.77E-13	-8.32E-12	1.28E-11	-3.67E-12	-1.43E-11	1.44E-11	-4.80E-14	3.25E-13	-2.24E-11	1.88E-11	5.43E-10	-5.40E-10	3.63E-11	-3.61E-11	-6.87E-12	-1.28E-11	1.56E-10
0.02020202	0.02020202	0.5	7.153773145	15.67874316	15.72696441	20.76495886	22.82248709	23.09382085	24.97279171	32.25533855	32.32125257	47.17138435	48.99211261	51.17806506	51.18882746	55.02614823	55.03259788	69.10990491	69.26164118	94.22327377	94.97863999	95.95365831	96.01341653	127.759644	130.1718695	130.1724235	134.3807688	146.4941453	146.5668339	4.27E-14	1.43E-11	-1.49E-11	-2.32E-13	-1.14E-11	1.47E-11	-2.46E-12	-2.12E-11	2.13E-11	-5.13E-14	2.73E-13	-2.25E-11	2.00E-11	6.28E-10	-6.26E-10	5.53E-11	-5.51E-11	-5.13E-12	-1.15E-11	2.78E-10
0.01010101	0.01010101	0.5	6.978666652	15.67966125	15.69154536	20.88065939	22.85762778	22.92895812	24.96161042	32.26020789	32.27695341	47.15762672	49.02082074	51.18911323	51.19185624	55.0648581	55.06671003	69.18407703	69.2224057	94.19827773	95.03364391	95.93698708	95.95129132	127.7483699	130.1787122	130.1788622	134.3346199	146.564551	146.5828564	1.95E-14	2.96E-11	-2.99E-11	-2.59E-13	-2.19E-11	2.37E-11	-1.25E-12	-4.21E-11	4.22E-11	-3.06E-14	1.53E-13	-3.20E-11	3.07E-11	1.10E-09	-1.10E-09	1.12E-10	-1.11E-10	-2.74E-12	-7.04E-12	6.29E-10
0	0	0.5	6.91787952	15.67984368	15.67984368	20.92386993	22.86947467	22.86947467	24.95807961	32.26197215	32.26197215	47.15292241	49.03037221	51.19284306	51.19284306	55.07803969	55.07803969	69.20918957	69.20918957	94.18993536	95.05080589	95.93144153	95.93144153	127.7445748	130.1810122	130.1810122	134.3191771	146.5881944	146.5881944	0	0	0	0	0	0	0	0	0	0	0	0	0	0	0	0	0	0	0	0
0.5	0	0.5	8.420854324	8.69763915	15.29217754	21.90285064	23.00445999	29.31591888	34.58639981	35.39489645	39.37206635	42.17213384	42.97934531	48.73343851	50.41734692	52.6192269	54.87851841	63.68553783	73.92077788	86.45005128	96.56007155	97.26630941	102.5102674	128.9267521	129.314438	129.4249111	140.1047843	141.312849	142.497953	0	0	0	0	0	0	0	0	0	0	0	0	0	0	0	0	0	0	0	0
0.5	0	0.477272727	8.487633858	8.704736706	15.30233894	21.70002638	23.15650684	29.34397198	34.41761737	35.55194699	39.37134847	42.08287359	43.04850113	48.7397512	50.42123644	52.62359134	54.88364219	63.67847474	73.93885523	86.45075176	96.5098526	97.31586837	102.4917211	128.932142	129.2679711	129.4712238	140.0929968	141.3232679	142.5102761	-0.018191526	0.030522962	9.23E-05	-0.172258438	0.166334102	0.022008542	-0.231988154	0.231555096	-0.003530038	-0.16064189	0.139269764	0.002622429	0.017461919	-0.026797045	-0.019439068	0.023800002	0.023768821	-0.050120689	-0.105213416	0.119974356
0.5	0	0.454545455	8.678129932	8.73334881	15.33194633	21.25457149	23.45163207	29.42464261	34.08092938	35.85445122	39.36912405	41.87233993	43.19978653	48.75831773	50.43368141	52.63591157	54.89912855	63.65724641	73.9928468	86.45266931	96.38948141	97.43445955	102.4363571	128.948019	129.190787	129.5481514	140.0592113	141.3530991	142.5468701	-0.284827884	0.310804242	-0.001558983	-0.222751923	0.209060557	0.046412529	-0.291968921	0.289825769	-0.007156306	-0.23451806	0.192879877	0.005749886	0.033316388	-0.052287278	-0.038533636	0.047197133	0.047151903	-0.099276082	-0.1570934	0.185775492
0.5	0	0.431818182	8.763334303	9.005495252	15.37845199	20.70795738	23.7541024	29.54726397	33.70641634	36.17576517	39.36518021	41.60815698	43.36892368	48.78805499	50.4568779	52.65399073	54.92531012	63.62173961	74.08202565	86.45526718	96.24085584	97.58077106	102.344997	128.9727977	129.1112808	129.6286236	140.0074449	141.3987561	142.6066385	-0.137290291	0.179510962	-0.006725448	-0.231149332	0.206679207	0.074721811	-0.305871077	0.299509732	-0.010967895	-0.262698606	0.203239457	0.009805008	0.046220358	-0.075351734	-0.056962676	0.069797193	0.069767683	-0.146493473	-0.175849796	0.216768558
0.5	0	0.409090909	8.830702722	9.423630064	15.43781493	20.10489636	24.0279841	29.69315628	33.33654933	36.48061833	39.35916026	41.32235591	43.5299885	48.82727767	50.49406064	52.67454094	54.9626985	63.57177866	74.20516275	86.45770134	96.08651286	97.73319518	102.2190001	128.9903732	129.0489839	129.7087794	139.9426764	141.4559013	142.6878479	-0.094254448	0.156593107	-0.01731656	-0.225966921	0.187619863	0.106656487	-0.306391118	0.292435693	-0.015039585	-0.270607011	0.197624148	0.015035312	0.055299279	-0.095179137	-0.07444621	0.091223439	0.091242524	-0.190790372	-0.181588974	0.232211367
0.5	0	0.386363636	8.930568582	9.925544346	15.50455041	19.46548522	24.26426086	29.8337281	33.002061	36.75169685	39.35056137	41.03419077	43.67344973	48.87391766	50.54892206	52.69364185	55.01191889	63.50714499	74.36050389	86.45889834	95.9378726	97.88151011	102.0602506	128.9338209	129.0714437	129.7873876	139.8696616	141.5205268	142.7882574	-0.08309717	0.170784194	-0.035676894	-0.214316312	0.160120123	0.138830578	-0.297923891	0.273551282	-0.01942721	-0.264814521	0.185307902	0.021416705	0.06025929	-0.111293701	-0.090752779	0.111125401	0.111213659	-0.231181887	-0.182953624	0.239907031
0.5	0	0.363636364	9.071248735	10.48980064	15.57117389	18.80580742	24.46022964	29.92869218	32.74068907	36.97308943	39.33873502	40.76190639	43.79553329	48.92586751	50.62490174	52.707229	55.07362289	63.42760443	74.54574297	86.45766641	95.80183271	98.02017766	101.8711445	128.8570135	129.124687	129.8637675	139.792405	141.5893676	142.9052673	-0.077561753	0.197465859	-0.065265627	-0.197468325	0.127964654	0.162965042	-0.27540876	0.241647094	-0.02417599	-0.245062298	0.169808874	0.028589861	0.061395928	-0.123514108	-0.105695832	0.129187314	0.129331183	-0.266701721	-0.183752234	0.242863457
0.5	0	0.340909091	9.259682352	11.09441838	15.62585403	18.14621646	24.61360379	29.9322732	32.59575886	37.12623216	39.32290566	40.52674379	43.89486974	48.98139566	50.72445613	52.71153297	55.14839539	63.33294285	74.75799666	86.45283717	95.68320115	98.14576834	101.6545802	128.780293	129.1879163	129.9374249	139.7140808	141.6598831	143.0360568	-0.072829314	0.234067712	-0.11211473	-0.173169012	0.093634603	0.167948416	-0.22992479	0.193844124	-0.029366296	-0.208780467	0.152790268	0.035887399	0.059486333	-0.131884028	-0.119122004	0.145135376	0.145259142	-0.29643864	-0.185981916	0.242367499
0.5	0	0.318181818	9.501040936	11.71478138	15.64497844	17.52270714	24.72011167	29.81862011	32.5927756	37.19104843	39.30224004	40.35201331	43.97133961	49.03950154	50.84846489	52.70341656	55.23667902	63.223011	74.99378556	86.4434292	95.58549632	98.2559895	101.4139572	128.7057321	129.2583543	130.0079542	139.6371364	141.7300952	143.177688	-0.067448538	0.28240578	-0.187018075	-0.134785556	0.059110174	0.152635757	-0.162310709	0.129521915	-0.035215101	-0.155145879	0.135221296	0.042483691	0.055567577	-0.136603559	-0.130896822	0.158742751	0.158676132	-0.319586869	-0.190842139	0.23907336
0.5	0	0.295454546	9.798255046	12.31761799	15.57641898	17.01043785	24.77235776	29.60568417	32.71638319	37.15337195	39.27595469	40.25594446	44.02561175	49.10006258	50.99592428	52.68058439	55.33873655	63.09778076	75.24902761	86.42881589	95.51116418	98.34927788	101.1531883	128.6341039	129.3343197	130.0750043	139.5634276	141.798436	143.3271713	-0.060987972	0.346013787	-0.29795872	-0.078893811	0.026299684	0.131190003	-0.08894333	0.055432025	-0.042136377	-0.090189838	0.117757004	0.047620821	0.05066109	-0.137972709	-0.140892751	0.169831045	0.169276161	-0.33550447	-0.199051726	0.233417485
0.5	0	0.272727273	10.15176696	12.84228832	15.36215059	16.72003811	24.75967381	29.3405113	32.92476475	37.01548447	39.24329019	40.2417799	44.05892777	49.16371582	51.16397833	52.64166712	55.45465154	62.95741545	75.51904995	86.40887207	95.46158454	98.42460023	100.8767306	128.5659238	129.414218	130.1382642	139.4943339	141.8636485	143.4815015	-0.053541886	0.421696458	-0.395600395	-0.051995442	-0.002561577	0.11554968	-0.024683741	-0.014420592	-0.050500742	-0.02683206	0.100873527	0.050802689	0.04554863	-0.136346669	-0.148980949	0.178266957	0.176771019	-0.343769597	-0.210920647	0.225811129
0.5	0	0.25	10.55936922	13.1502655	15.12553599	16.66093792	24.66949179	29.07060451	33.17603648	36.79910526	39.20332966	40.29605553	44.07298404	49.23154657	51.34820843	52.58620926	55.58434066	62.80235874	75.79862586	86.38406822	95.43701614	98.48132977	100.5896422	128.5016154	129.496407	130.1974553	139.4308428	141.9247331	143.6376796	-0.045839001	0.449226553	-0.372007463	-0.101483927	-0.024684512	0.106870029	0.025208628	-0.067383008	-0.060216321	0.02358393	0.084921046	0.051874297	0.040672604	-0.132098319	-0.1550244	0.183952807	0.180895737	-0.344222799	-0.226330284	0.216769105
0.5	0	0.227272727	11.01541363	13.04632564	15.14378404	16.7484714	24.49092467	28.83149952	33.43534885	36.53849185	39.15501673	40.3975348	44.06985717	49.30471865	51.54304128	52.51460765	55.72752935	62.63344799	76.08204439	86.35548302	95.43655084	98.51913763	100.2976736	128.4415542	129.5791866	130.2523272	139.3736106	141.9809221	143.7927323	-0.040423747	0.321723425	-0.156890035	-0.188666679	-0.037088374	0.101070616	0.059299388	-0.09763553	-0.070777386	0.057451081	0.070149666	0.050984766	0.036147206	-0.125577869	-0.158868946	0.186809651	0.181418935	-0.336985698	-0.244675923	0.207046787
0.5	0	0.204545455	11.5036392	12.60743646	15.38761921	16.94241087	24.21992229	28.6441059	33.66913445	36.27475999	39.09737899	40.52637639	44.05195302	49.38414766	51.74215573	52.42806305	55.88363748	62.45206039	76.36322	86.32471499	95.4581116	98.53785689	100.0074098	128.3860832	129.6608209	130.3026542	139.3230067	142.0316658	143.9437366	-0.049687974	0.200202071	0.061758056	-0.274696809	-0.037712175	0.094180647	0.074647816	-0.102620808	-0.081614994	0.076813185	0.05672786	0.048487343	0.03178584	-0.117029825	-0.160329716	0.186751582	0.178159472	-0.322452289	-0.264783894	0.197837241
0.5	0	0.181818182	11.80517952	12.25584564	15.6541978	17.23268185	23.86310928	28.51487654	33.83710816	36.05696161	39.0297182	40.66755804	44.02197164	49.47024832	51.93872724	52.32870395	56.05153473	62.26030243	76.63584778	86.29369182	95.49850761	98.53727557	99.7264855	128.3355185	129.7395727	130.3482337	139.2791506	142.0766212	144.0878514	-0.095093383	0.187846466	0.167242856	-0.325232785	-0.026417006	0.084585222	0.065188404	-0.078489774	-0.092184927	0.085290711	0.044759542	0.044829166	0.026795187	-0.106168925	-0.159171327	0.183649792	0.171009556	-0.301255918	-0.284795778	0.191067404
0.5	0	0.159090909	11.29775241	12.71209895	15.86304392	17.59050315	23.43778849	28.43905503	33.89391689	35.9385102	38.9517785	40.81051598	43.9828848	49.56273247	52.12243366	52.22298304	56.22915224	62.06125534	76.89360425	86.26439871	95.55354717	98.51683545	99.46386725	128.2901517	129.8137441	130.3888847	139.2419468	142.1156346	144.2223575	-0.01608255	0.09466026	0.179885858	-0.331839596	-0.004780233	0.072866517	0.028786157	-0.025362309	-0.101842442	0.08605645	0.034300286	0.040456822	0.008934876	-0.0812389	-0.155079523	0.17728553	0.159962073	-0.274219203	-0.302011099	0.189707637
0.5	0	0.136363636	10.69476024	13.29949956	16.01769548	17.96161158	22.96959567	28.40601554	33.81870484	35.94764653	38.86399514	40.94778396	43.93792067	49.66040934	52.0951652	52.30641767	56.41297417	61.85928703	77.13038417	86.23857115	95.61820649	98.47541529	99.22998903	128.2502493	129.8817181	130.4244466	139.2111237	142.1487182	144.3447015	-0.012862558	0.100794569	0.143152816	-0.31835374	0.024826958	0.060450292	-0.017514507	0.037810185	-0.109676682	0.081406703	0.025370774	0.035740807	-0.08970446	0.025288158	-0.147621952	0.167294403	0.145136671	-0.242293628	-0.312712121	0.197327318
0.5	0	0.113636364	10.12441158	13.90337155	16.1440137	18.2865999	22.49165918	28.40374601	33.64298559	36.05987033	38.7679057	41.07379128	43.89054423	49.76093183	51.97557593	52.45952969	56.59747733	61.66042566	77.34055103	86.21741677	95.68686142	98.41217765	99.03570861	128.2160511	129.9420011	130.4547794	139.1862769	142.1760179	144.4525433	-0.013627368	0.125931625	0.086697473	-0.305023178	0.059172652	0.048501233	-0.049815499	0.085360697	-0.114320021	0.072891496	0.017964117	0.030911442	-0.076434827	0.020504695	-0.136203979	0.153114889	0.126796466	-0.206491856	-0.312084284	0.214267395
0.5	0	0.090909091	9.616602428	14.49167669	16.27234807	18.50717241	22.04666975	28.42101639	33.42344169	36.2250484	38.66681439	41.184048	43.84440985	49.86044017	51.85713255	52.59030712	56.77464465	61.47274006	77.51916694	86.20143934	95.75360212	98.33035305	98.8881523	128.1877675	129.9932606	130.4797634	139.166921	142.1977734	144.5438037	-0.012979986	0.15939294	0.023998569	-0.295034411	0.091703777	0.037549252	-0.061941822	0.109058129	-0.113696116	0.061538195	0.012042403	0.025999686	-0.063089295	0.016229106	-0.120054077	0.133980616	0.105347284	-0.167813422	-0.294506172	0.229301609
0.5	0	0.068181818	9.193542596	15.01610766	16.44675905	18.56560116	21.6858541	28.44779653	33.20807878	36.4004066	38.56679373	41.27468871	43.80324781	49.95310838	51.74808584	52.69470908	56.93377722	61.30654898	77.66216453	86.19042677	95.81265173	98.24180608	98.7855593	128.1655767	130.0343603	130.4992995	139.1525461	142.2142728	144.6167097	-0.010875937	0.187176365	-0.02944946	-0.277123358	0.108841543	0.02756772	-0.058466971	0.110646467	-0.104754477	0.048048659	0.007517897	0.020794088	-0.049104496	0.012106315	-0.098330332	0.109046352	0.081315849	-0.127167721	-0.254638326	0.220956805
0.5	0	0.045454546	8.874650076	15.40184753	16.73069638	18.42420503	21.44893082	28.47510213	33.03074899	36.55425552	38.47787467	41.34232699	43.77063921	50.0308112	51.65783297	52.77052836	57.06200368	61.1740597	77.76643414	86.18362744	95.85887327	98.16399667	98.7195333	128.1496214	130.0643874	130.5133101	139.1426757	142.225805	144.6698355	-0.007756044	0.171136003	-0.035854334	-0.235660977	0.095637296	0.018211787	-0.044488888	0.091517659	-0.083631196	0.032959459	0.004219018	0.014877993	-0.034014628	0.008039964	-0.070494476	0.077785351	0.055311757	-0.085307026	-0.189604212	0.176062448
0.5	0	0.022727273	8.676008015	15.60671628	17.14249467	18.10280954	21.33206869	28.49520545	32.91475257	36.6606268	38.41428663	41.38417641	43.7496554	50.08365093	51.59712585	52.81646363	57.14603641	61.08783815	77.82982524	86.18007978	95.88827159	98.11171127	98.68245951	128.1400058	130.0826747	130.521739	139.1369226	142.2326148	144.7021364	-0.004021562	0.095709837	0.017727508	-0.169209444	0.05413361	0.009094175	-0.023886768	0.052653386	-0.047612688	0.016766495	0.001853924	0.007886397	-0.017538645	0.004009436	-0.037011373	0.040705034	0.027985929	-0.042790634	-0.101727533	0.097734447
0.5	0	0	8.608501828	15.66599036	17.51482294	17.76383825	21.29954401	28.50258704	32.87443959	36.69891981	38.39083827	41.39835066	43.74240836	50.10254645	51.57555176	52.83184362	57.17539641	61.0578162	77.8510911	86.1789977	95.89835145	98.09340994	98.67045242	128.1367935	130.0888159	130.5245524	139.1350341	142.2348656	144.7129748	0	0	0	0	0	0	0	0	0	0	0	0	0	0	0	0	0	0	0	0
0.333333333	0.333333333	0.5	9.515503458	11.75654564	11.75654565	23.15040198	23.15040198	31.02100986	36.15844574	36.73865638	36.73865638	40.51444267	45.20630738	45.20630738	51.28494259	51.28494259	55.56607697	65.89330864	77.95363688	77.95363688	100.0920302	100.1342209	100.1342209	129.1249341	129.1689893	129.1689893	139.6223142	141.9945222	141.9945222	-4.08E-16	-0.001233704	0.001233704	-0.002526492	0.002526492	1.55E-15	2.95E-15	-0.000132044	0.000132044	-4.01E-15	-5.77E-05	5.77E-05	1.92E-05	-1.92E-05	-4.86E-16	2.08E-17	0.000286495	-0.000286495	2.28E-16	9.88E-06
0.333333333	0.333333333	0.477272727	9.562881229	11.13439509	12.40536967	22.75077946	23.53525702	31.00603183	36.08967083	36.6444821	36.79988811	40.5879835	45.08886722	45.34190592	51.07779106	51.48862349	55.56790205	65.90106614	77.34458733	78.58699878	99.92310195	100.0791037	100.3197741	129.0819525	129.1311152	129.2556696	139.6316812	141.8695343	142.1240418	0.004331866	-0.428949909	0.434920647	-0.093172738	0.121891618	0.014002891	-0.106814815	-0.314653968	0.295021944	0.103251666	0.246770677	-0.319531015	0.098616506	-0.060529481	-0.014641403	0.019965281	0.426595692	-0.451994451	-0.036743105	-0.036505845
0.333333333	0.333333333	0.454545455	9.703273227	10.55503499	13.06426468	22.34456007	23.89937233	30.95945598	35.90004526	36.51654334	36.82991667	40.7933941	44.99235654	45.49183365	50.86626602	51.68996647	55.57337946	65.9244246	76.76131288	79.24297778	99.68957325	100.0403849	100.4768055	128.9950074	129.1494875	129.3415369	139.6597568	141.7505145	142.2565172	0.008625397	-0.422055583	0.431498227	-0.071104737	0.130867693	0.027806681	-0.19528328	-0.325641582	0.285913862	0.188286809	0.208457064	-0.352605132	0.117028497	-0.041199188	-0.029149391	0.039892857	0.41022725	-0.46135682	-0.002388845	-0.072844273
0.333333333	0.333333333	0.431818182	9.931684359	10.03481331	13.7147206	21.94347347	24.23815288	30.87640443	35.6286528	36.3549892	36.83125213	41.09602337	44.91837985	45.65142786	50.64973001	51.89027571	55.58250924	65.96363437	76.20500847	79.91967721	99.43697232	99.97606332	100.6025832	128.9085928	129.1795446	129.4261286	139.7064597	141.6387385	142.3902538	0.012842525	-0.413518847	0.420902983	-0.041137124	0.137125346	0.040992908	-0.259235748	-0.337791005	0.277101532	0.249286497	0.169772582	-0.382621101	0.134885439	-0.022018247	-0.043388991	0.059741165	0.391220457	-0.468725519	0.032757463	-0.108850664
0.333333333	0.333333333	0.409090909	9.59039048	10.2404763	14.33399511	21.56500433	24.54788609	30.74905965	35.31843034	36.16088185	36.80697179	41.46007035	44.86739821	45.81549783	50.42782932	52.09094203	55.59527	66.01908786	75.67656316	80.61502451	99.16880533	99.88647773	100.6946303	128.8231373	129.2204661	129.5089791	139.7716371	141.5352991	142.5234577	-0.40376501	0.01694581	0.399442345	0.000297356	0.14103618	0.052747888	-0.301676714	-0.351369462	0.268563361	0.290004531	0.131348792	-0.409010097	0.1521391	-0.003320498	-0.057222594	0.07946083	0.369469075	-0.474268251	0.068528452	-0.144365722
0.333333333	0.333333333	0.386363636	9.238158712	10.62017297	14.89180447	21.23556272	24.82544601	30.56764107	35.00640531	35.93603634	36.76049985	41.85746047	44.83887214	45.97866882	50.20049907	52.29333063	55.6115884	66.09128296	75.17652148	81.32678971	98.88873863	99.77214838	100.7507611	128.7390598	129.2711515	129.5896239	139.8550409	141.441085	142.6542555	-0.393082683	0.020899047	0.361916372	0.058256123	0.142848111	0.06186038	-0.32738049	-0.366568652	0.260351488	0.316367895	0.093724578	-0.431277764	0.168765359	0.014519349	-0.070509789	0.098990531	0.344911093	-0.478139336	0.104747825	-0.179237473
0.333333333	0.333333333	0.363636364	8.992990647	11.06025449	15.34721966	20.99346737	25.06812423	30.32252321	34.72119522	35.68279199	36.69540087	42.26835357	44.83148764	46.13572619	49.96795872	52.49864607	55.63129963	66.18077289	74.70504611	82.05259581	98.60059286	99.63381911	100.7691221	128.6567704	129.3302655	129.6676037	139.9562961	141.3567608	142.7807141	-0.381670358	0.02466825	0.302946299	0.137957151	0.142733175	0.06709192	-0.339900285	-0.383467318	0.252569127	0.333118567	0.057320826	-0.449026028	0.184750193	0.031120955	-0.083108512	0.118252715	0.317540376	-0.480472934	0.141227656	-0.213322496
0.333333333	0.333333333	0.340909091	8.866489256	11.54978992	15.65105224	20.88646749	25.27354722	30.00732299	34.48216068	35.40376165	36.61520328	42.67906426	44.84341771	46.28192838	49.73070009	52.70778632	55.65410252	66.28810432	74.26188479	82.78991948	98.30833732	99.47250548	100.7482387	128.5766723	129.3962929	129.7424691	140.074865	141.2827501	142.9008621	-0.369665516	0.028223266	0.222371763	0.239380301	0.140819051	0.06790977	-0.341899378	-0.402012798	0.245346418	0.343415273	0.022433695	-0.461984991	0.200077397	0.046144745	-0.094877725	0.137149294	0.287417734	-0.481376287	0.177765148	-0.246486207
0.333333333	0.333333333	0.318181818	8.86520035	12.07784238	15.76277416	20.95476002	25.43965677	29.62158411	34.29888483	35.1016015	36.52325684	43.08009357	44.87257519	46.4132641	49.48946926	52.92120499	55.67951403	66.41374597	73.84634411	83.5360803	98.01608142	99.28954559	100.6870657	128.4991631	129.467599	129.8137853	140.2100099	141.2192236	143.012713	-0.357163259	0.031540354	0.132786536	0.349729278	0.137211223	0.065045708	-0.336132347	-0.422020403	0.238818652	0.349259295	-0.01075466	-0.470049674	0.21471844	0.059340931	-0.105681696	0.155557547	0.254680665	-0.480922212	0.214139087	-0.278602044
0.333333333	0.333333333	0.295454546	8.989443638	12.63364406	15.67666767	21.20480184	25.56473914	29.17133958	34.17217417	34.77883098	36.4226206	43.46479716	44.91682698	46.52663411	49.24524249	53.13880452	55.70682902	66.5580115	73.45727374	84.28821577	97.72805995	99.0866493	100.5850442	128.4246374	129.5424932	129.8811364	140.3607579	141.1660942	143.114292	-0.344228475	0.034606271	0.055131227	0.447834903	0.132009474	0.060250833	-0.325635022	-0.443184559	0.233108522	0.351931715	-0.042153406	-0.473310473	0.228624532	0.070589266	-0.115395617	0.173326563	0.219550961	-0.47913974	0.250106334	-0.309549496
0.333333333	0.333333333	0.272727273	9.233272833	13.20656943	15.42643757	21.60467838	25.6474925	28.66737544	34.0968819	34.43771637	36.31597627	43.82857186	44.97415621	46.61994461	48.99919653	53.35988094	55.73509143	66.72098132	73.0930644	85.04323799	97.44860813	98.86594173	100.4421674	128.3534873	129.6192909	129.9441292	140.5258716	141.1230199	143.2036656	-0.330903946	0.03742471	0.001428325	0.521413119	0.12532036	0.05543023	-0.313159713	-0.465093944	0.228312747	0.352293117	-0.071734943	-0.472065299	0.241720788	0.079918278	-0.123912061	0.190274586	0.182339331	-0.476001234	0.285398831	-0.339210995
0.333333333	0.333333333	0.25	9.58558654	13.78593483	15.06164606	22.10765878	25.68712388	28.12275642	34.06519654	34.08022008	36.2055642	44.16836854	45.04277146	46.6921083	48.75267316	53.58313236	55.76308258	66.90242963	72.75166351	85.79776517	97.18212265	98.62999671	100.2590613	128.2861039	129.6963713	130.0023962	140.7038298	141.0894164	143.2789754	-0.317215769	0.040026421	-0.029973089	0.571808236	0.117266034	0.051929766	-0.300652184	-0.487243179	0.22449303	0.35096758	-0.099506553	-0.466806124	0.253902212	0.087498038	-0.13114746	0.206187613	0.143446172	-0.471403377	0.319721767	-0.367467793
0.333333333	0.333333333	0.227272727	10.03190991	14.36063582	14.62663132	22.67326337	25.68346793	27.55114837	33.70801193	34.06902741	36.09314273	44.48238921	45.12116971	46.74296093	48.50713869	53.80673043	55.78933048	67.10176384	72.43061175	86.54801695	96.93300517	98.38185624	100.0370916	128.2228766	129.772226	130.0555972	140.8928204	141.0644799	143.3384757	-0.303176939	0.042485072	-0.045857496	0.605432194	0.107989048	0.050341439	-0.509034094	-0.289179855	0.221671322	0.348451005	-0.125484544	-0.458180726	0.265030912	0.093608559	-0.137047715	0.220819525	0.103357684	-0.465137873	0.352753662	-0.394195066
0.333333333	0.333333333	0.204545455	10.55619694	14.15497241	14.91861042	23.27275994	25.63712226	26.96638	33.32254018	34.10117143	35.97997439	44.76987782	45.20816154	46.77311136	48.26413983	54.02844212	55.8121415	67.3179838	72.1271036	87.28965489	96.70558576	98.12503194	99.77851582	128.1641914	129.845497	130.1034207	141.0472192	141.0907481	143.3805733	-0.288789512	-0.052128927	0.044941731	0.62771352	0.097652577	0.050640668	-0.529757956	-0.2791571	0.219829415	0.345172704	-0.149671103	-0.446937791	0.274933339	0.098592852	-0.141592106	0.233893877	0.062636642	-0.456844971	0.384149179	-0.419256654
0.333333333	0.333333333	0.181818182	11.14218691	13.67168209	15.44610187	23.88687308	25.54959923	26.38296853	32.92516895	34.15563372	35.86684343	45.03095203	45.30286598	46.78374944	48.02525906	54.24578146	55.82965235	67.54966798	71.83807344	88.01753726	96.50402517	97.86348526	99.48671326	128.110428	129.9150026	130.1455829	141.0364979	141.295258	143.4038693	-0.274045586	-0.052647117	0.047641269	0.641865542	0.086435776	0.05238125	-0.548543661	-0.27061469	0.218912653	0.341528111	-0.172031588	-0.433866911	0.28339498	0.102806623	-0.144794942	0.245107439	0.021907386	-0.445938468	0.413545411	-0.442499944
0.333333333	0.333333333	0.159090909	11.77415018	13.19641195	15.92671942	24.50236322	25.4235034	25.81720929	32.51740758	34.22754565	35.75410683	45.26644714	45.40467806	46.77643627	47.79207573	54.45616959	55.83989751	67.79499199	71.56030683	88.72533633	96.33219753	97.60158342	99.16654531	128.0619549	129.9797498	130.1818267	141.0310833	141.5037742	143.407202	-0.258927108	-0.049723425	0.050981405	0.649251637	0.074524554	0.054821551	-0.564240292	-0.263398079	0.21883711	0.337893444	-0.192466216	-0.419743901	0.290146613	0.106575023	-0.146704819	0.254135497	-0.018164972	-0.431483731	0.44057208	-0.46375163
0.333333333	0.333333333	0.136363636	12.43707139	12.74572933	16.34043432	25.10930969	25.26275692	25.28843859	32.10129868	34.3129581	35.64177659	45.47775963	45.51320488	46.7528975	47.56614477	54.65708478	55.84088544	68.05178246	71.29057413	89.40493415	96.19355769	97.34402927	98.82493281	128.0191235	130.0389362	130.2119195	141.0297012	141.7135512	143.3896874	-0.243404497	-0.044718893	0.055562921	0.649717359	0.062098726	0.056978016	-0.57516172	-0.257285127	0.219499078	0.33462918	-0.210761469	-0.405287865	0.294827604	0.110162505	-0.147401764	0.260639011	-0.056900501	-0.412001325	0.464865606	-0.482815132
0.333333333	0.333333333	0.113636364	12.33439168	13.11638929	16.66304409	24.81982407	25.07291199	25.69896804	31.68012445	34.40863668	35.52962634	45.62815058	45.66668712	46.71483444	47.34901948	54.84619054	55.83067649	68.31760587	71.02578001	90.04547061	96.09100103	97.09576402	98.47177853	127.9822608	130.0919407	130.2356506	141.0310938	141.921737	143.3507569	-0.038443016	-0.227434182	0.062195087	0.05767291	0.049317112	0.641413161	-0.578518303	-0.252047617	0.220785442	-0.22648142	0.332076867	-0.391132067	0.296886343	0.113757213	-0.146992832	0.26427387	-0.093634129	-0.385166259	0.48608624	-0.499470589
0.333333333	0.333333333	0.090909091	11.97587215	13.79739003	16.86737985	24.43737257	24.86160688	26.26151823	31.25981772	34.51190189	35.41731104	45.74908789	45.83526751	46.66376214	47.1423866	55.02143566	55.80745684	68.58988874	70.76311937	90.63189639	96.02672618	96.86184384	98.12138405	127.9516617	130.1383072	130.2528291	141.034077	142.1254424	143.29019	-0.031386272	-0.210955896	0.071753216	0.055701141	0.036302887	0.619698995	-0.569093656	-0.247480342	0.222583619	-0.238673268	0.330552331	-0.377807435	0.295291807	0.117467908	-0.145606831	0.264702592	-0.127746775	-0.347415039	0.503936708	-0.513478248
0.333333333	0.333333333	0.068181818	11.68234895	14.46430173	16.92804278	24.16536737	24.63923065	26.78250448	30.85203701	34.62052001	35.30448698	45.8749085	45.98562218	46.60087909	46.94852659	55.18112541	55.76960452	68.8660618	70.50022739	91.14302546	96.00211361	96.64729325	97.79436861	127.9275812	130.177724	130.2632819	141.0375959	142.3218144	143.2081385	-0.02385194	-0.193892758	0.084789671	0.050229161	0.023133387	0.574090124	-0.536059846	-0.243413255	0.224790149	-0.244914677	0.330337221	-0.365735979	0.287583397	0.121329867	-0.143388761	0.261608791	-0.158694997	-0.293688593	0.518180096	-0.524585884
0.333333333	0.333333333	0.045454546	11.4643176	15.09912363	16.82975931	24.01815429	24.41983312	27.23557437	30.48114845	34.73263743	35.19092017	46.00212653	46.11980894	46.52697086	46.77192955	55.32396598	55.71574626	69.14371846	70.23531	91.54981835	96.01763283	96.45694069	97.51936005	127.9102265	130.2099998	130.2668535	141.0407735	142.5081093	143.1051434	-0.016031863	-0.176162838	0.10105698	0.041275174	0.009843611	0.481197247	-0.45583915	-0.239715325	0.22731758	-0.237525648	0.331670002	-0.355231131	0.266081462	0.125315947	-0.14049426	0.254714503	-0.186035983	-0.218199164	0.528654404	-0.532540426
0.333333333	0.333333333	0.022727273	11.3299809	15.68033408	16.57467227	23.99297076	24.22217303	27.56858211	30.19796302	34.84674704	35.07657439	46.11805506	46.23968983	46.44234805	46.62605126	55.44908633	55.64480539	69.4207752	69.96724178	91.81663904	96.07278988	96.29524485	97.33171648	127.8997509	130.2350412	130.2634073	141.0429521	142.681762	142.9821392	-0.008051737	-0.157722346	0.119465017	0.029752599	-0.003536348	0.297176679	-0.284502452	-0.236294517	0.230099769	-0.185565989	0.334736887	-0.346502447	0.199879496	0.129349694	-0.137084081	0.243799896	-0.209445084	-0.118070766	0.535281466	-0.537103363
0.333333333	0.333333333	0	11.28459701	16.18201055	16.18201055	24.07038698	24.07038698	27.6972129	30.08602391	34.96167475	34.96167475	46.17544968	46.3468181	46.3468181	46.55861857	55.55604198	55.55604198	69.69562091	69.69562091	91.91031213	96.1661224	96.1661224	97.26445318	127.8962485	130.2528305	130.2528305	141.0437243	142.8404483	142.8404483	6.87E-16	0.001785233	-0.001785233	5.61E-05	-5.61E-05	-3.03E-14	2.94E-14	9.45E-05	-9.45E-05	-3.56E-14	-0.000131059	0.000131059	3.53E-14	-0.000304604	0.000304604	-6.62E-06	6.62E-06	2.15E-16	1.86E-05	-1.86E-05
[truncated: 61 more columns]
